# Supplementary material for: ARPIR: automatic RNA-Seq pipelines with interactive report
Source: BMC Bioinformatics. 2020 Dec 21;21(Suppl 19):574. doi: 10.1186/s12859-020-03846-2 (PMC7751108; doi:10.1186/s12859-020-03846-2)
Supplement: Supplementary file 2 — Additional file 2: Table S1. List of genes differentially expressed and relative Fold Changes for the two groups in the original data. [file 12859_2020_3846_MOESM2_ESM.csv]

Gene	foldchange.1	foldchange.2	diff
LOC101101776	1	1	FALSE
LINC00516	3	1	TRUE
POTEH	1	1	FALSE
OR11H1	1	1	FALSE
CCT8L2	1	1	FALSE
TPTEP1	1	1	FALSE
ANKRD62P1-PARP4P3	1	1	FALSE
XKR3	1	2	TRUE
HSFY1P1	2	1	TRUE
GAB4	3	1	TRUE
CECR7	1	1	FALSE
IL17RA	4	1	TRUE
CECR6	2	5	TRUE
CECR5	7	4	TRUE
CECR5-AS1	5	2	TRUE
CECR1	5	2	TRUE
CECR3	3	1	TRUE
CECR2	4	2	TRUE
SLC25A18	3	1	TRUE
ATP6V1E1	4	6	TRUE
BCL2L13	20	21	TRUE
BID	9	7	TRUE
MIR3198-1	4	1	TRUE
MICAL3	3	3	FALSE
MIR648	2	3	TRUE
FLJ41941	1	1	FALSE
PEX26	3	3	FALSE
TUBA8	2	2	FALSE
USP18	3	2	TRUE
GGT3P	1	1	FALSE
DGCR6	3	3	FALSE
PRODH	2	5	TRUE
DGCR5	3	4	TRUE
DGCR9	1	1	FALSE
DGCR10	1	1	FALSE
DGCR2	7	5	TRUE
DGCR11	1	1	FALSE
DGCR14	1	1	FALSE
TSSK2	1	1	FALSE
GSC2	1	1	FALSE
SLC25A1	12	15	TRUE
CLTCL1	4	2	TRUE
HIRA	1	1	FALSE
MRPL40	1	1	FALSE
C22orf39	2	3	TRUE
UFD1L	5	2	TRUE
CDC45	3	7	TRUE
CLDN5	2	5	TRUE
LINC00895	1	3	TRUE
SEPT5	4	9	TRUE
SEPT5-GP1BB	2	7	TRUE
GP1BB	3	8	TRUE
TBX1	3	6	TRUE
GNB1L	2	1	TRUE
C22orf29	3	1	TRUE
TXNRD2	1	1	FALSE
COMT	4	4	FALSE
MIR4761	1	1	FALSE
ARVCF	1	1	FALSE
TANGO2	1	4	TRUE
MIR185	1	1	FALSE
DGCR8	2	3	TRUE
MIR3618	1	1	FALSE
MIR1306	2	1	TRUE
TRMT2A	3	5	TRUE
RANBP1	1	1	FALSE
ZDHHC8	6	6	FALSE
LOC388849	2	1	TRUE
LOC284865	1	1	FALSE
LINC00896	1	2	TRUE
RTN4R	1	1	FALSE
MIR1286	1	1	FALSE
DGCR6L	1	2	TRUE
LOC729444	1	1	FALSE
TMEM191B	1	4	TRUE
PI4KAP1	1	1	FALSE
RIMBP3	3	4	TRUE
ZNF74	5	8	TRUE
SCARF2	2	2	FALSE
KLHL22	6	2	TRUE
MED15	5	5	FALSE
POM121L4P	1	1	FALSE
TMEM191A	3	1	TRUE
PI4KA	6	9	TRUE
SERPIND1	1	1	FALSE
SNAP29	1	2	TRUE
CRKL	2	1	TRUE
AIFM3	5	7	TRUE
LZTR1	1	1	FALSE
THAP7	4	7	TRUE
THAP7-AS1	2	2	FALSE
TUBA3FP	3	1	TRUE
P2RX6	6	6	FALSE
SLC7A4	1	4	TRUE
P2RX6P	1	4	TRUE
LOC400891	1	1	FALSE
BCRP2	2	1	TRUE
POM121L8P	4	1	TRUE
RIMBP3B	1	2	TRUE
HIC2	1	1	FALSE
TMEM191C	1	1	FALSE
PI4KAP2	3	1	TRUE
RIMBP3C	1	1	FALSE
UBE2L3	7	11	TRUE
YDJC	1	2	TRUE
CCDC116	1	1	FALSE
SDF2L1	2	1	TRUE
MIR301B	1	1	FALSE
MIR130B	1	1	FALSE
PPIL2	3	5	TRUE
YPEL1	1	1	FALSE
MAPK1	7	4	TRUE
PPM1F	1	1	FALSE
TOP3B	1	1	FALSE
VPREB1	1	1	FALSE
LOC96610	1	1	FALSE
ZNF280B	1	1	FALSE
ZNF280A	3	3	FALSE
PRAME	8	5	TRUE
LOC648691	1	1	FALSE
POM121L1P	4	3	TRUE
GGTLC2	1	2	TRUE
MIR650	1	1	FALSE
IGLL5	2	2	FALSE
RTDR1	1	1	FALSE
GNAZ	1	1	FALSE
RAB36	1	1	FALSE
BCR	5	6	TRUE
FBXW4P1	3	1	TRUE
CES5AP1	1	1	FALSE
ZDHHC8P1	1	1	FALSE
IGLL1	2	2	FALSE
C22orf43	1	1	FALSE
GUSBP11	1	2	TRUE
RGL4	1	2	TRUE
ZNF70	1	1	FALSE
VPREB3	3	1	TRUE
C22orf15	1	3	TRUE
CHCHD10	1	1	FALSE
MMP11	2	1	TRUE
SMARCB1	2	2	FALSE
DERL3	4	3	TRUE
SLC2A11	3	5	TRUE
LOC284889	1	1	FALSE
MIF	2	1	TRUE
GSTT2B	1	1	FALSE
DDTL	1	1	FALSE
DDT	5	3	TRUE
GSTT2	2	2	FALSE
GSTTP1	2	1	TRUE
LOC391322	1	1	FALSE
GSTT1	1	1	FALSE
GSTTP2	1	4	TRUE
CABIN1	4	3	TRUE
SUSD2	1	1	FALSE
GGT5	3	4	TRUE
POM121L9P	1	1	FALSE
SPECC1L	8	7	TRUE
ADORA2A	7	5	TRUE
ADORA2A-AS1	5	4	TRUE
UPB1	1	1	FALSE
GUCD1	1	1	FALSE
SNRPD3	1	1	FALSE
GGT1	8	9	TRUE
FAM211B	1	4	TRUE
BCRP3	1	1	FALSE
POM121L10P	1	1	FALSE
PIWIL3	6	9	TRUE
TOP1P2	4	4	FALSE
SGSM1	4	4	FALSE
TMEM211	1	1	FALSE
KIAA1671	4	1	TRUE
LOC100128531	1	1	FALSE
CRYBB3	1	1	FALSE
CRYBB2	6	3	TRUE
IGLL3P	1	1	FALSE
LRP5L	3	6	TRUE
CRYBB2P1	5	2	TRUE
ADRBK2	1	1	FALSE
MYO18B	1	1	FALSE
SEZ6L	6	10	TRUE
ASPHD2	1	4	TRUE
HPS4	6	6	FALSE
SRRD	1	1	FALSE
TFIP11	2	2	FALSE
TPST2	4	3	TRUE
MIR548J	1	1	FALSE
CRYBB1	1	1	FALSE
CRYBA4	1	2	TRUE
MIAT	4	6	TRUE
MN1	1	4	TRUE
PITPNB	1	1	FALSE
TTC28-AS1	6	4	TRUE
MIR3199-1	4	1	TRUE
MIR3199-2	2	1	TRUE
TTC28	7	5	TRUE
CHEK2	4	5	TRUE
HSCB	3	1	TRUE
CCDC117	1	1	FALSE
XBP1	4	2	TRUE
ZNRF3	5	3	TRUE
ZNRF3-AS1	2	1	TRUE
C22orf31	3	1	TRUE
KREMEN1	4	3	TRUE
EMID1	4	2	TRUE
RHBDD3	4	1	TRUE
EWSR1	5	6	TRUE
GAS2L1	2	2	FALSE
RASL10A	1	1	FALSE
AP1B1	5	5	FALSE
MIR3653	1	1	FALSE
SNORD125	1	1	FALSE
RFPL1S	1	3	TRUE
RFPL1	3	4	TRUE
NEFH	1	1	FALSE
THOC5	7	6	TRUE
NIPSNAP1	4	4	FALSE
NF2	15	19	TRUE
CABP7	1	1	FALSE
ZMAT5	4	2	TRUE
UQCR10	4	2	TRUE
ASCC2	4	5	TRUE
MTMR3	3	3	FALSE
HORMAD2	1	1	FALSE
LIF	3	4	TRUE
OSM	1	1	FALSE
GATSL3	2	1	TRUE
TBC1D10A	2	2	FALSE
SF3A1	2	3	TRUE
CCDC157	2	4	TRUE
KIAA1656	1	1	FALSE
RNF215	1	1	FALSE
SEC14L2	3	3	FALSE
MTFP1	2	3	TRUE
SEC14L3	5	4	TRUE
SDC4P	1	3	TRUE
SEC14L4	2	4	TRUE
SEC14L6	1	2	TRUE
GAL3ST1	1	1	FALSE
PES1	4	6	TRUE
TCN2	2	2	FALSE
SLC35E4	1	1	FALSE
DUSP18	2	1	TRUE
OSBP2	4	4	FALSE
MIR3200	1	1	FALSE
MORC2-AS1	1	1	FALSE
MORC2	4	2	TRUE
TUG1	4	1	TRUE
SMTN	10	7	TRUE
SELM	2	1	TRUE
INPP5J	1	1	FALSE
PLA2G3	1	1	FALSE
MIR3928	1	2	TRUE
RNF185	11	6	TRUE
LIMK2	5	4	TRUE
PIK3IP1	6	4	TRUE
PATZ1	7	4	TRUE
DRG1	1	4	TRUE
EIF4ENIF1	5	3	TRUE
SFI1	10	6	TRUE
PISD	4	1	TRUE
PRR14L	1	1	FALSE
DEPDC5	5	7	TRUE
C22orf24	1	1	FALSE
YWHAH	2	1	TRUE
SLC5A1	5	4	TRUE
AP1B1P1	2	1	TRUE
C22orf42	1	1	FALSE
RFPL2	9	7	TRUE
SLC5A4	3	1	TRUE
RFPL3	7	6	TRUE
RFPL3S	2	4	TRUE
LOC339666	1	1	FALSE
RTCB	3	1	TRUE
BPIFC	1	2	TRUE
FBXO7	3	6	TRUE
SYN3	4	6	TRUE
TIMP3	1	1	FALSE
LARGE	4	4	FALSE
MIR4764	1	1	FALSE
LARGE-AS1	2	2	FALSE
ISX	1	1	FALSE
HMGXB4	2	3	TRUE
TOM1	6	11	TRUE
MIR3909	2	1	TRUE
HMOX1	1	1	FALSE
MCM5	1	1	FALSE
RASD2	1	1	FALSE
MB	8	11	TRUE
APOL6	2	3	TRUE
APOL5	1	2	TRUE
RBFOX2	6	12	TRUE
APOL3	13	7	TRUE
APOL4	2	2	FALSE
APOL2	2	2	FALSE
APOL1	8	9	TRUE
MYH9	1	3	TRUE
TXN2	1	1	FALSE
FOXRED2	2	2	FALSE
EIF3D	1	1	FALSE
CACNG2	1	1	FALSE
IFT27	6	6	FALSE
PVALB	1	1	FALSE
NCF4	2	4	TRUE
CSF2RB	1	1	FALSE
LOC100506241	1	3	TRUE
TEX33	2	2	FALSE
TST	3	4	TRUE
MPST	5	3	TRUE
KCTD17	1	3	TRUE
TMPRSS6	1	1	FALSE
IL2RB	1	1	FALSE
C1QTNF6	2	2	FALSE
SSTR3	1	1	FALSE
RAC2	1	3	TRUE
CYTH4	1	1	FALSE
ELFN2	1	1	FALSE
MFNG	3	3	FALSE
CARD10	1	3	TRUE
CDC42EP1	4	2	TRUE
LGALS2	1	1	FALSE
GGA1	5	7	TRUE
SH3BP1	1	1	FALSE
PDXP	1	1	FALSE
LGALS1	1	3	TRUE
NOL12	1	1	FALSE
TRIOBP	3	4	TRUE
H1F0	1	1	FALSE
GCAT	2	2	FALSE
GALR3	1	1	FALSE
ANKRD54	2	5	TRUE
MIR658	3	1	TRUE
MIR659	1	3	TRUE
EIF3L	2	5	TRUE
MICALL1	1	1	FALSE
C22orf23	2	3	TRUE
POLR2F	1	1	FALSE
SOX10	3	1	TRUE
MIR4534	1	1	FALSE
PICK1	3	9	TRUE
SLC16A8	1	1	FALSE
BAIAP2L2	1	1	FALSE
PLA2G6	3	4	TRUE
MAFF	7	10	TRUE
TMEM184B	4	9	TRUE
CSNK1E	2	2	FALSE
LOC400927	1	1	FALSE
KCNJ4	7	2	TRUE
KDELR3	2	2	FALSE
DDX17	3	2	TRUE
DMC1	2	1	TRUE
FAM227A	1	1	FALSE
CBY1	4	2	TRUE
TOMM22	2	4	TRUE
JOSD1	1	1	FALSE
GTPBP1	1	2	TRUE
SUN2	11	4	TRUE
DNAL4	1	1	FALSE
NPTXR	3	1	TRUE
CBX6	1	1	FALSE
APOBEC3A	5	4	TRUE
APOBEC3B	2	5	TRUE
APOBEC3C	1	1	FALSE
APOBEC3D	1	1	FALSE
APOBEC3F	5	2	TRUE
APOBEC3G	1	1	FALSE
APOBEC3H	5	4	TRUE
CBX7	1	1	FALSE
PDGFB	5	2	TRUE
RPL3	4	2	TRUE
SNORD83B	1	1	FALSE
SNORD83A	1	4	TRUE
RNU86	4	1	TRUE
SNORD43	1	3	TRUE
SYNGR1	3	6	TRUE
TAB1	3	4	TRUE
LOC100506472	1	1	FALSE
MGAT3	2	4	TRUE
SMCR7L	1	1	FALSE
ATF4	2	2	FALSE
RPS19BP1	1	1	FALSE
CACNA1I	8	2	TRUE
ENTHD1	1	3	TRUE
GRAP2	1	1	FALSE
FAM83F	4	1	TRUE
LOC100130899	2	3	TRUE
TNRC6B	6	5	TRUE
ADSL	2	5	TRUE
SGSM3	1	1	FALSE
MKL1	1	1	FALSE
MCHR1	1	1	FALSE
SLC25A17	2	1	TRUE
MIR4766	1	2	TRUE
ST13	4	1	TRUE
XPNPEP3	4	2	TRUE
DNAJB7	1	1	FALSE
RBX1	1	4	TRUE
MIR1281	1	1	FALSE
EP300	1	1	FALSE
L3MBTL2	2	1	TRUE
CHADL	3	1	TRUE
RANGAP1	1	1	FALSE
ZC3H7B	1	1	FALSE
TEF	4	3	TRUE
TOB2	1	4	TRUE
PHF5A	1	1	FALSE
ACO2	1	1	FALSE
POLR3H	4	4	FALSE
CSDC2	1	1	FALSE
PMM1	1	1	FALSE
DESI1	1	1	FALSE
XRCC6	1	1	FALSE
NHP2L1	3	5	TRUE
C22orf46	3	3	FALSE
MEI1	1	1	FALSE
CCDC134	2	1	TRUE
SREBF2	1	1	FALSE
MIR33A	1	1	FALSE
SHISA8	1	1	FALSE
TNFRSF13C	1	1	FALSE
CENPM	3	3	FALSE
LINC00634	1	1	FALSE
SEPT3	2	5	TRUE
WBP2NL	3	4	TRUE
NAGA	1	2	TRUE
FAM109B	1	1	FALSE
SMDT1	1	1	FALSE
NDUFA6	5	3	TRUE
NDUFA6-AS1	4	2	TRUE
CYP2D6	2	2	FALSE
CYP2D7P1	1	1	FALSE
TCF20	3	2	TRUE
LOC388906	3	1	TRUE
NFAM1	1	1	FALSE
SERHL	2	2	FALSE
RRP7A	3	1	TRUE
SERHL2	1	1	FALSE
RRP7B	4	1	TRUE
POLDIP3	2	2	FALSE
RNU12	1	1	FALSE
CYB5R3	5	8	TRUE
ATP5L2	4	1	TRUE
A4GALT	3	3	FALSE
ARFGAP3	2	2	FALSE
PACSIN2	7	3	TRUE
TTLL1	4	6	TRUE
BIK	1	1	FALSE
MCAT	3	4	TRUE
TSPO	4	4	FALSE
TTLL12	1	1	FALSE
SCUBE1	1	1	FALSE
MPPED1	1	1	FALSE
EFCAB6-AS1	1	2	TRUE
EFCAB6	6	4	TRUE
SULT4A1	1	1	FALSE
PNPLA5	5	2	TRUE
PNPLA3	1	1	FALSE
SAMM50	1	2	TRUE
PARVB	4	4	FALSE
PARVG	2	3	TRUE
KIAA1644	1	1	FALSE
LDOC1L	1	1	FALSE
LINC00207	6	3	TRUE
LINC00229	1	1	FALSE
PRR5	8	16	TRUE
PRR5-ARHGAP8	1	3	TRUE
ARHGAP8	5	9	TRUE
PHF21B	3	3	FALSE
LOC100506714	2	2	FALSE
NUP50	2	2	FALSE
KIAA0930	6	5	TRUE
MIR1249	1	2	TRUE
UPK3A	2	2	FALSE
FAM118A	2	2	FALSE
SMC1B	1	1	FALSE
RIBC2	1	1	FALSE
FBLN1	4	7	TRUE
ATXN10	2	2	FALSE
MIR4762	1	1	FALSE
WNT7B	3	1	TRUE
LOC730668	1	1	FALSE
LINC00899	1	1	FALSE
C22orf26	1	3	TRUE
LOC150381	4	1	TRUE
MIRLET7BHG	1	1	FALSE
MIR3619	3	1	TRUE
MIRLET7A3	4	2	TRUE
MIR4763	1	1	FALSE
MIRLET7B	2	5	TRUE
PPARA	2	2	FALSE
CDPF1	3	1	TRUE
PKDREJ	1	1	FALSE
TTC38	2	4	TRUE
GTSE1-AS1	1	1	FALSE
GTSE1	2	2	FALSE
TRMU	1	1	FALSE
CELSR1	1	1	FALSE
GRAMD4	1	3	TRUE
CERK	4	4	FALSE
TBC1D22A	1	1	FALSE
LINC00898	3	1	TRUE
MIR3201	1	1	FALSE
FAM19A5	3	2	TRUE
LOC284933	4	1	TRUE
MIR4535	1	1	FALSE
LOC100128946	1	1	FALSE
C22orf34	1	1	FALSE
BRD1	2	1	TRUE
LOC90834	1	4	TRUE
ZBED4	1	1	FALSE
ALG12	1	1	FALSE
CRELD2	2	7	TRUE
PIM3	1	1	FALSE
IL17REL	4	1	TRUE
MLC1	2	4	TRUE
MOV10L1	9	7	TRUE
PANX2	6	4	TRUE
TRABD	3	1	TRUE
SELO	1	4	TRUE
TUBGCP6	1	3	TRUE
HDAC10	4	2	TRUE
MAPK12	1	1	FALSE
MAPK11	1	1	FALSE
PLXNB2	1	2	TRUE
DENND6B	1	1	FALSE
PPP6R2	8	10	TRUE
SBF1	1	1	FALSE
ADM2	2	2	FALSE
MIOX	4	4	FALSE
LMF2	1	4	TRUE
NCAPH2	3	3	FALSE
SCO2	8	5	TRUE
TYMP	10	5	TRUE
ODF3B	3	1	TRUE
KLHDC7B	1	1	FALSE
SYCE3	1	1	FALSE
CHKB-CPT1B	1	1	FALSE
CPT1B	12	13	TRUE
CHKB	5	5	FALSE
CHKB-AS1	3	1	TRUE
MAPK8IP2	2	4	TRUE
ARSA	5	7	TRUE
SHANK3	2	1	TRUE
ACR	1	1	FALSE
RPL23AP82	3	2	TRUE
RABL2B	11	7	TRUE
APOBEC3A_B	1	2	TRUE
