# Supplementary material for: ARPIR: automatic RNA-Seq pipelines with interactive report
Source: BMC Bioinformatics. 2020 Dec 21;21(Suppl 19):574. doi: 10.1186/s12859-020-03846-2 (PMC7751108; doi:10.1186/s12859-020-03846-2)
Supplement: Supplementary file 3 — Additional file 3: Table S2. List of genes differentially expressed and relative Fold Changes identify by HISAT2-StringTie-Ballgown pipeline. [file 12859_2020_3846_MOESM3_ESM.csv]

Gene	FoldChange	pValue
A4GALT	1.06365437627585	0.406066538408071
ACO2	1.06599957081882	0.344401449121535
ACR	0.929924369393578	0.681391877028985
ADM2	0.889510889662541	0.012348431772233
ADORA2A	0.517248825753412	0.0153675118172951
ADORA2A-AS1	0.608179841813405	0.007296137777839
ADRBK2	0.969008724471321	0.449128220088098
ADSL	2.20457991410518	0.00307184492133472
AIFM3	1.34477183737176	0.00769454463296948
ALG12	1.29076923904417	0.107507552529002
ANKRD54	2.52135825309491	0.00313811921620122
ANKRD62P1-PARP4P3	1.02771302535984	0.91257678222331
AP1B1	1.30658119101101	0.0180199588327158
AP1B1P1	0.685368133895493	0.029131638592186
APOBEC3A	0.747618938849877	0.160646794362228
APOBEC3A_B	0.179261117050446	0.731136123218079
APOBEC3B	2.21974345396716	0.00813422621926052
APOBEC3B-AS1	1.63246578378635	0.0646189011459648
APOBEC3C	0.864093824736983	0.496905534920948
APOBEC3D	0.745928335242368	0.0783403221374602
APOBEC3F	0.29272103098514	6.15363386721191e-05
APOBEC3G	1.17527921375276	0.377358983083599
APOBEC3H	0.823588444845521	0.265485525756689
APOL1	1.24598196537168	0.00184054364591235
APOL2	0.894350218404247	0.29273187143667
APOL3	0.476373689829626	1.91344028644957e-05
APOL4	1.07791190858956	0.358612628345751
APOL5	2.09100063853874	0.0200961706693121
APOL6	1.50792355813207	0.00119958049880886
ARFGAP3	0.915286541117998	0.32829426584525
ARHGAP8	1.8846537159472	0.0677015115038608
ARSA	1.48058290939402	0.00414156620518802
ARVCF	0.785046775170357	0.0778582251562931
ASCC2	1.35066886934076	0.0310591049037621
ASPHD2	3.66274388476741	0.000738886168324293
ATF4	1.01578198693547	0.920237167703391
ATP5L2	0.235062953620367	0.000388365036626759
ATP6V1E1	1.34154657284381	0.000913237719565196
ATXN10	1.10056736628329	0.203279121809309
BAIAP2L2	0.957572493287026	0.642100536258245
BCL2L13	1.03072534459628	0.23374033648147
BCR	2.0195653245335	0.000249218483240332
BCRP2	0.586478042427872	0.0212393841191354
BCRP3	1.09233226764664	0.566704913411795
BID	0.83034971707027	0.0675178509067034
BIK	1.22155973868519	0.170375299120025
BMS1P17	0.384896872326267	0.000990717143524833
BMS1P18	0.744974309834421	0.206108466119459
BMS1P20	0.907806601875212	0.373838283798017
BPIFC	2.02937246806269	0.0344266871259588
BRD1	0.579333897318591	0.0111383730063119
C1QTNF6	0.880775025924184	0.248366953139149
C22orf15	3.71843193638978	0.00211116242946319
C22orf23	1.67136479889732	0.0326782954543356
C22orf24	1.02537448334246	0.944985141238443
C22orf29	0.417305570311647	0.00124998209320815
C22orf31	0.402569035259163	0.00608282003483496
C22orf34	1.32584676401352	0.03360449929826
C22orf39	1.44680061934789	0.00717277931642002
C22orf42	1.4257938202623	0.464539588439734
C22orf46	1.00950693643753	0.912539300070192
CABIN1	0.740891883753179	0.00206110405594928
CABP7	0.907934859121458	0.361007105625871
CACNA1I	0.240206574330956	3.7232935313658e-05
CACNG2	1.00484235957577	0.979288044763112
CARD10	2.84441203740282	0.000387620891128426
CBX6	0.904551337423226	0.236763773259022
CBX7	1.05846179533439	0.607843914674752
CBY1	0.58445707284947	0.0349938566991888
CCDC116	1.04915156412644	0.606391018340179
CCDC117	0.951205958895808	0.752947038960257
CCDC134	0.6218529769317	0.101945770357126
CCDC157	1.95540725868978	0.00088728286797346
CCT8L2	1.02199484170681	0.876377028898773
CDC42EP1	0.501124561944117	0.0045195385729071
CDC45	2.72218364054402	0.00461857092803508
CDPF1	0.3714021703701	0.00177172974696171
CECR1	0.404612462387631	0.000286545097762714
CECR2	0.502428468401795	0.00252793248418692
CECR3	0.248743224948513	0.00131152394635825
CECR5	1.04646542664385	0.848686866435944
CECR5-AS1	0.575372635402207	0.0525742192898093
CECR6	2.27769524458458	0.00233434093245122
CECR7	1.14948145135031	0.450355292387
CELSR1	0.974817616775546	0.0951604634176429
CENPM	1.13721375105495	0.310218925689036
CERK	1.08841340933327	0.239147653396728
CES5AP1	0.922196302471902	0.736433189183821
CHADL	0.380763396751458	0.000290080854027042
CHCHD10	0.806701548117188	0.0828181930091257
CHEK2	1.23477732670618	0.00695798211744547
CHKB	3.12284810051754	0.0403371543513418
CHKB-AS1	0.324794740167366	0.0334359745090129
CHKB-CPT1B	1.05844601241748	0.731174363243362
CLDN5	2.63598403348975	0.00113214705569642
CLTCL1	0.534669384139919	0.0023061250369012
COMT	1.02693579442658	0.810382891221534
CPT1B	1.12156740926476	0.00647175943581502
CRELD2	3.50589810030696	9.48842530890115e-05
CRKL	0.490039853546218	0.00414492412145639
CRYBA4	2.41211415077893	0.0023698515250471
CRYBB1	1.31243391717533	0.557576981803129
CRYBB2	1.289983866671	0.165309697483769
CRYBB2P1	0.423490806085456	0.00627245119714659
CRYBB3	1.4454118243222	0.249703008354046
CSDC2	1.25861423026514	0.0621759821160194
CSF2RB	1.01097006374331	0.919950690062036
CSNK1E	1.11820888193049	0.550975217643207
CYB5R3	1.75132584979979	0.00104503837380154
CYP2D6	0.984414158292497	0.904227495989822
CYP2D7	1.00486262963148	0.970245237571537
CYTH4	0.900398616481042	0.187519262822938
DDT	0.763111283922656	0.0956481406399028
DDTL	0.779613295930659	0.158972872033055
DDX17	0.704169227427233	0.0255878458384042
DENND6B	1.05655389649275	0.83985713808841
DEPDC5	1.47120587311446	0.00439286131230587
DERL3	0.693461226108755	0.000756620185546009
DESI1	0.939375506430732	0.389016978656561
DGCR10	0.96912020901486	0.887840920875717
DGCR11	0.885549042702564	0.625315635177826
DGCR14	1.00397971605102	0.89782219230001
DGCR2	0.695678219580234	0.00099296734864085
DGCR5	1.34217155397641	0.00015948460226789
DGCR6	0.510205381103719	0.0281933603542786
DGCR6L	1.87760720896378	0.0290024462411187
DGCR8	1.41143621209952	0.014145965692659
DGCR9	1.18213819448924	0.0812299122835528
DMC1	0.523959810009824	0.0102917281828401
DNAJB7	0.692180035221018	0.0313568196085514
DNAL4	1.13586986937425	0.545519433233891
DRG1	4.25628230946796	0.000158683097899015
DRICH1	1.15816451531233	0.338715043014705
DUSP18	0.481694886360046	0.00835636497779868
EFCAB6	0.432706806684278	0.00166792367559698
EFCAB6-AS1	1.64930428026491	0.0253686518292704
EIF3D	0.836169632837988	0.247753236252802
EIF3L	2.6485736971675	0.00022471012162617
EIF4ENIF1	0.576352249297866	0.00127062409361489
ELFN2	0.964362490717668	0.600295135201494
EMID1	0.593606743777768	0.0147490438150697
ENTHD1	3.10570279035263	0.000186391836850541
EP300	0.910156722472426	0.43075132770518
EWSR1	1.15806120339103	0.0518785762259436
FAM109B	0.916186378312781	0.471593740411242
FAM118A	0.909013111193188	0.362740054699403
FAM19A5	0.600958259034164	0.000623615759478779
FAM227A	1.0343364120318	0.653127481465834
FAM230B	1.05079034518789	0.914543034109989
FAM83F	0.195046026601621	0.000109676691589677
FBLN1	1.6567814270367	0.00198953537315949
FBXO7	2.05649229135679	0.000511185504062261
FBXW4P1	0.361751661196956	0.00882269817051462
FLJ41941	1.0524364703414	0.515265273342714
FLJ43681	18.4348381379971	0.0128497950366406
FOXRED2	0.971807533011141	0.703746857678929
GAB4	0.374280849968828	0.00875589476088479
GAL3ST1	0.903678785460261	0.290466935721183
GALR3	1.02698717711296	0.908243449341649
GAS2L1	1.12481231302331	0.223121627427761
GATSL3	0.583287805944799	0.0313322868024618
GCAT	0.952561598491516	0.702691285447313
GGA1	1.52956561679391	0.00449199731432826
GGT1	1.14897291608051	0.0622730846325953
GGT3P	1.12637763799064	0.304422742442633
GGT5	1.34063732853107	0.026636725755304
GGTLC2	1.48703695562961	0.039046778356819
GNAZ	1.31246894873207	0.114405140748403
GNB1L	0.437630888856603	0.00613110949202422
GP1BB	0.673547331205432	0.36037717044878
GRAMD4	2.91019685789698	0.0011923424518584
GRAP2	0.95941811581796	0.865470796922113
GSC2	0.984190614142318	0.922625805227551
GSTT1	0.791747300822082	0.174353776585048
GSTT2	0.736971409503234	0.137354877177733
GSTT2B	0.993417355801874	0.979023532204479
GSTTP1	0.766084149147001	0.0682417889122722
GSTTP2	4.11662546442032	0.00157076884040142
GTPBP1	1.81645297937885	0.007614013011358
GTSE1	1.00843914038603	0.939712249741971
GTSE1-AS1	1.01776622933589	0.932780031939534
GUCD1	0.790748965325603	0.141061648366769
GUSBP11	2.24673676119675	0.00146892696994771
H1F0	0.845561086971818	0.257809493983142
HDAC10	0.481000562595844	0.00472046563252704
HIC2	0.983909499321924	0.712640449979903
HIRA	0.841555292504798	0.22727282519783
HMGXB4	1.49382447450312	0.0214195258400478
HMOX1	0.964805833588293	0.900936490212668
HORMAD2	0.920796486076439	0.746764948884709
HPS4	0.969443984464095	0.432664714245709
HSCB	0.293430368668277	0.0166958142512108
HSFY1P1	0.594729523940115	0.0014699201983337
IFT27	1.10042122133339	0.471441615319402
IGLL1	0.977634978934226	0.920320309276448
IGLL3P	1.01944900118172	0.959517606721656
IGLL5	0.852562901973019	0.474408636060094
IL17RA	0.280723431194016	0.000150682225671273
IL17REL	0.250597807414745	0.00162612692687769
IL2RB	0.965803104564658	0.451850080167701
INPP5J	0.831614640309074	0.242697577221654
ISX	0.935956301416151	0.243382972185851
JOSD1	0.986971981333493	0.846642430271946
KCNJ4	0.292886933441953	2.24746716566138e-05
KCTD17	3.14423887665127	0.000571240186578614
KDELR3	0.977085846523073	0.757911984385685
KIAA0930	0.857645700961925	0.0145374281762911
KIAA1644	1.03675638263092	0.732188924137548
KIAA1656	1.32898187139533	0.00897080108686188
KIAA1671	0.252697128656426	3.48609293970847e-05
KLHDC7B	0.964946389204877	0.853876872981023
KLHL22	0.300649103909167	0.000535431073892312
KREMEN1	0.47827202503117	4.00733782076612e-05
L3MBTL2	0.575143740357221	0.01239975069332
LARGE	0.907577659323343	0.453064199541567
LARGE-AS1	1.04311045293845	0.675681070992769
LDOC1L	1.06986462669701	0.500956859386201
LGALS1	4.11230852806436	0.00968909118314043
LGALS2	0.87149678887032	0.63704441094122
LIF	1.35346444521877	0.0190813508698842
LIMK2	0.874304661660247	0.0282311403521029
LINC00207	0.46068493814772	0.00206960529166378
LINC00229	1.15834852286	0.0904224711727364
LINC00634	1.24406280880014	0.413527656525137
LINC00895	2.81806033153647	0.00973316196080343
LINC00896	1.98606788787059	0.026764875227436
LINC00898	0.332813477386299	0.000401143112064739
LINC00899	0.95219001777367	0.626555540494105
LINC01310	1.15382607303185	0.242271007404417
LL22NC01-81G9.3	3.81203469796693	0.000795274702801496
LL22NC03-63E9.3	1.11988023335456	0.237626537373093
LMF2	4.16012256589086	0.000607010169488609
LOC100128531	0.854670557021277	0.553967954075827
LOC100130899	1.63380243307252	0.00507739457861356
LOC100506472	0.805436734182882	0.336310029308937
LOC100506679	1.63349837398567	0.0197826620637369
LOC284865	1.03507362437084	0.81314019772741
LOC284933	0.206780624220101	0.00041130254513122
LOC339666	0.952436540194492	0.853943491558436
LOC388849	0.483217839717847	0.0807152543372587
LOC391322	0.806756371037358	0.693584353453807
LOC400927	0.625232847195714	0.233801643515403
LOC400927-CSNK1E	0.803837391629741	0.391889356701497
LOC730668	1.02104937409829	0.691901850458915
LOC90834	3.50019771190606	0.00186944472683781
LRP5L	1.80002648797855	0.000818895124000796
LRRC74B	1.0067539451416	0.882897299730174
LRRC75B	4.24602971128852	0.00606482293598809
LZTR1	1.13793171453956	0.420517376849377
MAFF	1.43979721393238	0.0030871427565049
MAPK1	0.583991909112565	0.00182439562341763
MAPK11	0.875572274063502	0.140556719213011
MAPK12	0.859883651572774	0.606094126279653
MAPK8IP2	1.9392781248646	0.00408167980442575
MB	1.96489056484147	0.00182425172970802
MCAT	1.35459030298367	0.0651410015482676
MCHR1	0.899013810309259	0.590316974117327
MCM5	0.960912513930043	0.731146802151937
MED15	1.15557907021995	0.0252237540222342
MEI1	1.26892825991462	0.0388441743237629
MFNG	0.949873584983135	0.724674449968273
MGAT3	1.96262036809193	0.000393267470079839
MIAT	1.52966285278269	0.000326331559216797
MICAL3	0.999196753860038	0.947622241953746
MICALL1	1.12408616865798	0.333458236544669
MIEF1	1.02513107654865	0.68465490647061
MIF	0.769712576881339	0.166794676860974
MIF-AS1	0.975095889904725	0.84182628778121
MIOX	1.10949184736314	0.179621127978962
MIR1249	2.0379004197945	0.0581093375513251
MIR1281	0.433009851081921	0.415501270128519
MIR1286	0.599446127916733	0.70232175996758
MIR1306	0.841714538884152	0.200940444526972
MIR130B	3.08397731715566	0.470398969181008
MIR185	0.997404001579327	0.992948807334113
MIR301B	1.09419163953425	0.903463306502702
MIR3198-1	0.264753608253562	0.148427969461653
MIR3199-1	0.453762589738303	0.126570980596422
MIR3199-2	0.655193875261672	0.0978783790032109
MIR3200	1.95673346191943	0.482230059373789
MIR3201	1.01862669459386	0.988055344683412
MIR33A	0.753240901592824	0.661022728837459
MIR3618	0.835589667240328	0.00609932398658097
MIR3619	0.500344589407556	0.0155858160247619
MIR3653	0.442411157126879	0.333867369929502
MIR3909	0.211538571179557	0.0258549159331407
MIR3928	10.5952692452244	0.0189991454149534
MIR4534	1.10522023744523	0.921298056960358
MIR4535	14.167216368984	0.0335618264610638
MIR4761	0.988693221733632	0.985351814976034
MIR4762	1.23526377178951	0.810146747757312
MIR4763	0.84635760368215	0.761175545534793
MIR4764	0.465711345782777	0.25007811713209
MIR4766	3.74762978436778	0.297646092514937
MIR548J	1.37335289066168	0.540617193977957
MIR648	1.46144085994508	0.361084079497139
MIR650	4.97672267963791	0.0514019935338654
MIR658	0.244209592182365	0.0487828751500896
MIR659	2.49619238888273	0.144218718365143
MIR6816	1.57232434647756	0.419566158755424
MIR6817	0.452105619449245	0.0665718745348791
MIR6818	0.82506738653612	0.70087980022059
MIR6819	1.77360582131723	0.190409136750294
MIR6820	0.782477709256514	0.481929828163255
MIR6821	2.6472824024717	0.326151377649654
MIR6889	1.03121460741443	0.920411955528319
MIR7109	0.519590552995334	0.109716970459485
MIRLET7A3	0.689420592745137	0.435029599868132
MIRLET7B	1.45362382061946	0.320761517477504
MIRLET7BHG	0.984818344454803	0.895402697582042
MKL1	0.958782142526538	0.595023543545478
MLC1	2.00034201860142	0.00064960787201418
MMP11	0.555520948985057	0.00584508899071678
MN1	3.87242378778486	0.000668198598432257
MORC2	0.334097679775351	0.000391578284868688
MORC2-AS1	1.03315293211336	0.782573256773247
MOV10L1	0.751808213480097	0.00342521898479642
MPPED1	1.17207333574482	0.334665916740351
MPST	0.690410349526853	0.0104281222053082
MRPL40	0.865009554709762	0.475731973980018
MTFP1	1.39969515779785	0.0306485539856719
MTMR3	1.04592563699052	0.297451090048909
MYH9	3.07877984749339	0.000447834149168824
MYO18B	0.917152861003144	0.207555159694458
NAGA	2.1888333561844	0.00060429588704336
NCAPH2	0.820195100448012	0.00427648631426025
NCF4	2.19918317992011	0.00696558451606044
NDUFA6	0.958272598129071	0.874660132213816
NDUFA6-AS1	0.52250985183869	0.00243757725663984
NEFH	0.974408962020346	0.824283439856813
NF2	1.56720434238657	0.000446178783584328
NFAM1	1.00452812068242	0.962592018894536
NHP2L1	1.62554600104663	0.0188085081275513
NIPSNAP1	1.05059706086397	0.541035138914058
NOL12	1.01250534796193	0.902851055713748
NPTXR	0.319260224785711	0.000596505400578096
NUP50	1.04241227806329	0.678841054138565
NUP50-AS1	0.911796966368652	0.62425089922295
ODF3B	0.297298607601373	0.00223904156355248
OGFRP1	0.28915311587126	0.00296652551985566
OR11H1	0.919053939348518	0.568536135993347
OR11H12	0.574679126575432	0.101267003131118
OR11H2	0.126090416808522	0.473120582086079
OSBP2	0.970278738671166	0.681874886661343
OSM	0.792652708186834	0.419782747632782
P2RX6	0.362114995632342	0.000181011892778971
P2RX6P	3.51049548824633	0.117340138827781
PACSIN2	0.434709829888111	0.000104914526586786
PANX2	0.67297303040254	0.00124859356406559
PARVB	1.02160950942151	0.595666908126342
PARVG	1.52113191868602	0.00473424814130585
PATZ1	0.554036698120204	0.00397390274230269
PDGFB	0.35547453338705	0.000972772513063602
PDXP	1.11330232675523	0.36694674199318
PES1	1.8288592458071	0.00371772364995659
PEX26	1.00866175458203	0.806426136440801
PHF21B	1.06185398101724	0.409067766668749
PHF5A	1.01034306533198	0.950224972589344
PI4KA	3.38771336954445	3.56388562547938e-05
PI4KAP1	0.936443582658645	0.125632431805572
PI4KAP2	0.495716585580209	0.0120389642772176
PICK1	3.0515387314193	6.3758544846193e-05
PIK3IP1	0.645372706745112	0.0162542741506834
PIM3	1.24814325273925	0.310565296208617
PISD	0.227325018165375	3.541432313936e-05
PITPNB	0.947319800363802	0.521957264692543
PIWIL3	1.55424235130751	0.000126637808165908
PKDREJ	1.05687784742977	0.505693721267094
PLA2G3	0.849989493397864	0.318021962151107
PLA2G6	1.39435801177393	0.0151161419486383
PLXNB2	1.99289493794957	0.000652322104353176
PMM1	0.702046848773352	0.0779523017404028
PNPLA3	1.01882001371601	0.451126126372244
PNPLA5	0.393948758861193	0.000203796708676318
POLDIP3	1.06738958540584	0.296842760784843
POLR2F	1.02515071267469	0.917306414985797
POLR3H	1.05181234495261	0.36372076305861
POM121L10P	0.929021875295828	0.335381027830463
POM121L1P	0.814017254629942	0.000222732310098839
POM121L4P	1.0953291605189	0.375171962907445
POM121L8P	0.286269241308125	9.99251390854106e-05
POM121L9P	0.873637282381561	0.0625917042805129
POTEG	0.878319561338825	0.745061937143904
POTEH	0.839378196420372	0.422205052321839
POTEKP	0.560683256653922	0.566396267388832
POTEM	1.3687322976508	0.775447284123506
PPARA	0.97769831276818	0.581743412056073
PPIL2	1.7424203842942	0.00397468292865089
PPM1F	0.990499880760269	0.93508918873113
PPP6R2	1.22636427817671	0.00911359854765414
PRAME	0.587754071612244	0.000278767145169168
PRODH	2.23864145157069	0.00508701869282224
PRR14L	0.974761755140455	0.725175735356354
PRR34	3.26290109798366	0.00237226042653882
PRR34-AS1	0.256846441822761	0.00150642018597047
PRR5	1.91596804150708	6.16447655412689e-05
PRR5-ARHGAP8	1.86049699511424	0.0208898600059669
PVALB	0.731148813537	0.307544551724678
RAB36	1.08186845349156	0.115832392597779
RABL2A	0.730752398425666	0.0773516866749344
RABL2B	0.615097747771461	0.000956250536000125
RAC2	3.82732959393955	0.012130103152372
RANBP1	1.4985932362808	0.0484464102666924
RANGAP1	0.984135030832473	0.848974045150375
RASD2	0.877849382265609	0.172019994841132
RASL10A	0.864588209144386	0.297922669518399
RBFOX2	1.97374323707436	3.72923862146379e-06
RBX1	4.99894402725237	0.00308566660463749
RFPL1	1.13543320247074	0.216822465724507
RFPL1S	2.26012755473543	0.00071394250092105
RFPL2	0.784552014824719	0.0164675504125992
RFPL3	0.726017391406366	0.0293001630148155
RFPL3S	1.0184557914046	0.720085158426398
RGL4	1.79199524022557	0.000307953873024291
RHBDD3	0.272817726774242	0.00223324890299237
RIBC2	1.24460676735789	0.0734130262775239
RIMBP3	1.23243395573166	0.0607547514302853
RIMBP3B	2.92275306889849	0.117077802268942
RIMBP3C	0.0364546158171598	0.214382029923758
RNF185	0.597600188146191	0.00140618686411309
RNF215	0.978574434833049	0.938979586051142
RNU12	1.01001681157284	0.988629577046052
RNU86	0.38861403108016	0.248596064204591
RPL23AP7	0.156046777215494	0.478009421810823
RPL23AP82	0.653893346249804	0.0668926038074814
RPL3	0.451806673240317	0.00104324806603573
RPS19BP1	1.75028647411501	0.00548474362849549
RRP7A	0.374832169411258	0.000335617579202419
RRP7B	0.334306679465663	0.000145184409000465
RSPH14	0.883813135304282	0.107521991798221
RTCB	0.334703633305773	0.00195525313379674
RTN4R	1.02345452552965	0.859552163195824
SAMM50	2.21408433706445	0.00497455709279837
SBF1	1.07280474029095	0.028095329896216
SBF1P1	0.981884400268372	0.885875231943856
SCARF2	0.968843570913863	0.497342705577313
SCO2	0.696712906456072	0.0124491905182436
SCUBE1	0.855295684667826	0.310471949159995
SDC4P	3.36309713230617	0.115403456733367
SDF2L1	0.69969690926335	0.0295242086633483
SEC14L2	1.02555707916692	0.760491221766582
SEC14L3	0.731509055395156	0.0225875088706786
SEC14L4	2.3673901599646	0.00396042754780823
SEC14L6	1.99260000047262	0.0988692915120026
SELM	0.599979549862724	0.0102355325219567
SELO	3.50681514508381	0.00734997555181194
SEPT3	2.03512180546899	0.00619270315013742
SEPT5	0.848185022754668	0.807135104949968
SEPT5-GP1BB	2.61253951696123	4.57098301120951e-06
SERHL	0.454714207822571	0.00630708625481091
SERHL2	0.47491650540887	0.0227897945123765
SERPIND1	0.963567488128402	0.719885231438452
SEZ6L	1.68658089198378	0.00116150671154069
SF3A1	1.65986606791574	0.00330817057951949
SFI1	0.615718300955698	0.000742301151300806
SGSM1	0.947894169189741	0.269274858163301
SGSM3	1.06317089213552	0.753732078728302
SH3BP1	1.05018641658732	0.133394839053686
SHANK3	0.476354367730503	0.0002821257813026
SHISA8	1.30842751420091	0.136732078163262
SLC16A8	1.05327291118654	0.744429166221843
SLC25A1	1.70973133479748	0.00114230449018904
SLC25A17	0.529155501745214	0.0340140779223435
SLC25A18	0.344305449533718	0.000190426203223737
SLC2A11	1.63980377727483	0.000124032551630071
SLC35E4	1.09599259972797	0.292631738335859
SLC5A1	0.810357386912833	0.00569581928976515
SLC5A4	0.319100292092931	0.00132333839732168
SLC7A4	4.37765395796545	0.00010428188685041
SMARCB1	0.967224026620584	0.657055032290138
SMC1B	1.0189262378639	0.691077831362689
SMDT1	0.877258651731812	0.334407522460051
SMTN	0.722402378243706	0.0122209248257446
SNAP29	2.02976364804247	0.00432019195341904
SNORD125	0.830267913608537	0.816341063915215
SNORD43	4.60479121981636	0.0921300487229051
SNORD83A	73.3599326527167	0.252864494201874
SNORD83B	1.60720556808494	0.638710797737509
SNRPD3	1.11916848221531	0.354951064660681
SOX10	0.280687199717556	5.71318695088419e-05
SPECC1L	0.891578966890101	0.0405488550448618
SREBF2	1.047260622495	0.422602391502031
SRRD	1.15272035564277	0.169158677628286
SSTR3	1.19012249135717	0.00311312053396384
ST13	0.240269611688907	0.000249847293774641
ST13P4	0.332590811033674	0.0890704164579935
SULT4A1	1.5331323181795	0.00666860864698582
SUN2	0.365909893569226	0.000180637585618815
SUSD2	0.965481323236107	0.798683210163603
SYCE3	1.08998668270946	0.841435905189074
SYN3	1.50836308068876	0.00488308605659671
SYNGR1	1.72380997338252	0.00725984572634686
TAB1	1.75744356544014	0.00453123451104065
TANGO2	3.72326067990125	0.00148644362628825
TBC1D10A	1.00007124577589	0.999607006400274
TBC1D22A	1.08471365372601	0.385463037196821
TBX1	2.0166250065216	0.000422823663527083
TCF20	0.748841528579908	0.0155433428879115
TCN2	0.887494955104982	0.286121903455524
TEF	0.82222441741958	0.0398378758435234
TEX33	1.18309789224132	0.227071682143295
TFIP11	1.01575743148508	0.828132085149835
THAP7	2.38092668531801	0.0019200781140436
THAP7-AS1	0.728796857818481	0.005277401204558
THOC5	0.854653706658577	0.0847247813153981
TIMP3	0.999653448352667	0.996161047401946
TMEM184B	2.26098771832151	0.000513813397702623
TMEM191A	0.428507419149125	0.00185314473666365
TMEM191B	2.71885430689321	0.00513936502517598
TMEM191C	1.4722242186536	0.19398282881683
TMEM211	1.77058903427248	0.0151491272159204
TMPRSS6	1.05498517091781	0.849164227049448
TNFRSF13C	1.30518445692713	0.578409038256811
TNRC6B	0.843999183767868	0.00753966152702534
TOB2	4.05849724263136	0.000404883973559977
TOM1	1.87575990560373	0.000209383405600838
TOMM22	1.85112077229434	0.00976132498982507
TOP1P2	1.06849548713097	0.46966180609886
TOP3B	1.02300513996566	0.898211361225428
TPST2	0.771180744319081	0.0411025961343794
TPTEP1	1.16850934817786	0.213996137265773
TRABD	0.363022208480193	0.00251640702754008
TRIOBP	1.00761890585355	0.873866694442621
TRMT2A	1.62838679472437	0.00689882826492627
TRMU	0.716517623151811	0.185018177227428
TSPO	0.942379240438423	0.684947817844086
TSSK2	0.972907249687789	0.747333195999311
TST	1.57248088001435	0.016294056868134
TTC28	0.920517607344366	0.306717231770146
TTC28-AS1	0.367604375904371	0.000644074891157587
TTC38	1.79694062296076	0.000761659066801146
TTLL1	1.75621013653831	0.0098818002450769
TTLL12	0.840604958430801	0.244154894766687
TUBA3FP	0.471809822118077	0.0002642001578117
TUBA8	1.09032159939477	0.105312100852646
TUBGCP6	2.72929231665497	0.000373316067389329
TUG1	0.272396941090937	0.000243934577239813
TXN2	0.74717498542272	0.242153617339702
TXNRD2	1.21797648469919	0.0256054469468558
TYMP	0.48900169582355	0.000164053235627071
UBE2L3	1.52734471769748	0.000134928688359404
UFD1L	0.382429142226253	0.00127948357949226
UPB1	0.893755491744933	0.306853105177129
UPK3A	1.02640451631786	0.920752598396612
UQCR10	0.489010383305296	0.0396733728084536
USP18	1.12323262926693	0.338521770224507
VPREB1	0.811695324096561	0.0783307647897661
VPREB3	0.317170699656261	0.0297471579571833
WBP2NL	1.25288108200963	0.0906658443362367
WNT7B	0.352602770181355	0.00117551191834564
XBP1	0.534874532336631	0.0127705446148658
XKR3	2.04779350095146	0.00791712664103894
XPNPEP3	0.760061891606995	0.0220117182144688
XRCC6	1.14384392255111	0.471526334137943
YDJC	2.03905977194962	0.00377672794231532
YPEL1	1.17566822329786	0.219387970711711
YWHAH	0.558670734170102	0.00440026859797404
ZBED4	1.10800607108087	0.43632991824483
ZC3H7B	0.912221195950827	0.565345631065597
ZDHHC8	0.787295173682304	0.0102709058196526
ZDHHC8P1	1.1325661473767	0.431187946280555
ZMAT5	0.492217363358086	0.00300192566304169
ZNF280A	0.957661845302666	0.55497442512212
ZNF280B	0.86390970305107	0.00825383031997029
ZNF70	1.26132737705339	0.106835134835277
ZNF74	1.58655765738314	0.000654624441221996
ZNRF3	0.632014096968072	0.000367510522589098
ZNRF3-AS1	0.522642933952699	0.02932783590051
