# Supplementary material for: ARPIR: automatic RNA-Seq pipelines with interactive report
Source: BMC Bioinformatics. 2020 Dec 21;21(Suppl 19):574. doi: 10.1186/s12859-020-03846-2 (PMC7751108; doi:10.1186/s12859-020-03846-2)
Supplement: Supplementary file 4 — Additional file 4: Table S3. List of genes differentially expressed and relative Fold Changes identify by TopHat2-Cufflinks-cummeRbund pipeline. [file 12859_2020_3846_MOESM4_ESM.csv]

Gene	FoldChange	pValue
TPTEP1	0.0905166	0.4787
HSFY1P1	-0.85203	5E-05
CECR7	0.00423507	0.96845
IL17RA	-1.95115	5E-05
CECR5-AS1	-1.41114	5E-05
CECR2	-1.04046	5E-05
SLC25A18	-1.60335	5E-05
BCL2L13	0.078568	5E-05
FLJ41941	0.0466313	0.6784
PEX26	0.0219681	0.7993
TUBA8	0.0753149	452
USP18	0.14154	0.22055
DGCR6	-0.944241	5E-05
DGCR5	0.431331	5E-05
DGCR9	-0.00441294	984
DGCR10	0.00528233	0.98845
TSSK2	0.041196	0.7463
MRPL40	0.0972355	0.5387
CDC45	1.23763	5E-05
GP1BB	0.874766	5E-05
TBX1	0.926313	5E-05
COMT	0.751725	0.7033
TANGO2	1.98453	5E-05
MIR185	-0.152071	0.84925
DGCR8	-1.27568	0.32545
RANBP1	0.266374	0.4151
ZDHHC8	0.040391	0.6337
LINC00896	0.994984	5E-05
TMEM191B	2.07228	5E-05
ZNF74	0.722319	5E-05
MED15	0.0617735	0.46385
POM121L4P	-0.0186418	0.86685
TMEM191A	-1.48062	5E-05
SERPIND1	0.075813	0.7288
SNAP29	1.0388	5E-05
CRKL	-1.08896	5E-05
AIFM3	0.435035	5E-05
LZTR1	-0.00861046	0.9299
THAP7-AS1	-0.086318	0.6714
P2RX6	-1.40634	5E-05
LRRC74B	-0.0248844	0.7932
BCRP2	-0.998904	5E-05
FAM230B	0.128001	0.32995
POM121L8P	-2.01674	5E-05
RIMBP3C	1.04526	5E-05
HIC2	0.0205843	0.82175
TMEM191C	-0.16466	0.35035
UBE2L3	0.659124	5E-05
CCDC116	0.00826397	0.94145
SDF2L1	-0.860557	5E-05
MIR301B	-0.298645	0.50815
MIR130B	0.366131	0.4098
PPIL2	0.702823	5E-05
VPREB1	-0.0530796	0.75845
BMS1P20	-0.0531178	0.64745
LL22NC03-63E9.3	-0.0123408	0.95365
GGTLC2	0.867081	5E-05
MIR650	0.624144	0.11635
IGLL5	-0.17644	0.13565
GNAZ	-0.0336931	0.79485
RAB36	0.101919	321
BCR	1.00017	5E-05
FBXW4P1	-1423	5E-05
RGL4	0.935315	5E-05
C22orf15	1.83678	5E-05
MMP11	-0.986111	5E-05
SMARCB1	0.14027	0.42785
SLC2A11	0.69667	5E-05
MIF	-0.981085	0.00025
DDTL	-0.132498	468
GSTT2	0.0757909	0.7517
LOC391322	-0.145688	0.43395
CABIN1	-0.404198	5E-05
SUSD2	-0.0164053	0.8734
POM121L9P	-0.0870334	0.37485
ADORA2A	-0.319629	5E-05
UPB1	-0.0910688	0.42345
SNRPD3	0.0192782	0.89675
GGT1	0.241243	0.0075
BCRP3	0.114943	662
TOP1P2	0.040643	0.77725
SGSM1	-0.0747373	0.3628
KIAA1671	-1.96358	5E-05
CRYBB3	-0.0133227	0.9294
CRYBB2	0.0420833	0.79885
IGLL3P	0.242995	0.15275
CRYBB2P1	-1.38203	5E-05
ADRBK2	-0.034729	0.6936
MYO18B	-0.100786	0.26005
SEZ6L	0.727538	5E-05
ASPHD2	1.88203	5E-05
SRRD	0.133182	0.5276
CRYBA4	1.06804	5E-05
MIAT	0.600948	5E-05
TTC28-AS1	-0.313151	58
MIR3199-2	-0.519339	0.74595
HSCB	-1.79103	5E-05
CCDC117	-0.0145936	0.8844
ZNRF3	-0.650572	5E-05
KREMEN1	-0.378893	5E-05
EMID1	-1.04315	5E-05
EWSR1	0.260881	0.00325
GAS2L1	0.169944	0.0826
RFPL1	-0.093459	0.53765
NEFH	0.0533581	0.6044
NF2	0.511539	5E-05
CABP7	-0.0242241	0.8712
UQCR10	-1.14633	5E-05
MTMR3	0.0147771	0.86045
HORMAD2	-0.0512127	0.8766
CCDC157	1.19542	5E-05
SEC14L2	-0.0242919	0.80455
MTFP1	0.500736	5E-05
TCN2	0.0289577	0.7749
SLC35E4	0.126352	0.2504
OSBP2	-0.0146133	0.86175
MIR3200	0.286847	0.88175
MORC2-AS1	-0.0411529	0.8349
TUG1	-2.06348	5E-05
SMTN	-0.465165	5E-05
INPP5J	0.02779	0.8027
RNF185	-0.841375	5E-05
LIMK2	-0.243886	0.0052
DRG1	1.97884	5E-05
SFI1	-0.71844	5E-05
DEPDC5	0.483671	5E-05
YWHAH	-0.847789	5E-05
SLC5A1	-0.285343	0,0004
AP1B1P1	-0.927499	5E-05
RFPL3	-1.11607	5E-05
LOC339666	-0.0976432	0.4525
FBXO7	1.02836	5E-05
TIMP3	-0.0521885	0.75265
LARGE-AS1	0.0609717	0.7562
ISX	-0.0942631	0.35225
HMGXB4	0.628244	5E-05
TOM1	0.863112	5E-05
MIR3909	-1.60842	0.29265
HMOX1	0.0590936	0.6478
MCM5	-0.122194	0.25475
RASD2	0.0492433	0.64275
APOL6	0.577965	5E-05
APOL5	1.07228	5E-05
APOL1	0.170142	0.03745
NCF4	1.17131	5E-05
CSF2RB	0.0997969	0.3087
LL22NC01-81G9.3	1.59852	5E-05
MPST	-0.853834	5E-05
KCTD17	1.57839	5E-05
CYTH4	-0.170336	0.0991
CDC42EP1	-1.03202	5E-05
GGA1	0.568121	5E-05
SH3BP1	0.028162	0.7969
PDXP	-0.0425898	0.71345
LGALS1	1.67575	5E-05
NOL12	-0.0144224	0.88755
TRIOBP	0.406771	0,0004
H1F0	-0.0815041	0.47095
GCAT	0.115813	0.26865
GALR3	0.0549326	0.68415
EIF3L	1.29181	5E-05
MICALL1	0.12458	206
POLR2F	-0.0504733	0.82735
MIR4534	-1.63129	0.4
PICK1	1.60334	5E-05
MAFF	0.540273	5E-05
KDELR3	-0.072052	0.7437
CBY1	-1.08261	5E-05
TOMM22	0.987735	5E-05
GTPBP1	0.835104	5E-05
APOBEC3A	0.351368	0,0002
APOBEC3C	0.00661392	0.96725
APOBEC3D	0.0726667	0.5212
APOBEC3F	-1.2373	5E-05
APOBEC3G	0.300364	0.0119
APOBEC3H	-0.273516	0.0113
SYNGR1	1.07765	5E-05
LOC100506472	0.301604	0.00085
MGAT3	1.01099	5E-05
MIEF1	-0.0538453	0.5751
ATF4	0.0370436	0.72225
CACNA1I	-2.03665	5E-05
GRAP2	0.0677738	0.59075
FAM83F	-2.22555	5E-05
LOC100130899	0.592878	5E-05
TNRC6B	-0.244912	5E-05
ADSL	1.29678	5E-05
SGSM3	-0.123907	0.42345
MCHR1	0.0548553	0.6221
XPNPEP3	-0.844506	5E-05
RBX1	2.05826	5E-05
MIR1281	0.599514	0.25115
EP300	0.0106262	0.90405
L3MBTL2	-0.948141	5E-05
ZC3H7B	-0.0166205	0.85715
TEF	-0.386214	5E-05
ACO2	0.205185	0.4599
CSDC2	0.110287	0.3015
XRCC6	0.0831527	0.4724
C22orf46	0.0386203	0.6445
MEI1	0.178106	0.0811
CCDC134	-0.924732	5E-05
SREBF2	-0.0312224	0.75135
MIR33A	0.427944	0.71555
LINC00634	0.0247897	0.8462
SEPT3	1.34198	5E-05
WBP2NL	0.327964	0,0002
FAM109B	-0.122362	0.2726
SMDT1	-0.0339285	0.7822
NDUFA6-AS1	-1.03403	5E-05
OGFRP1	-1.67104	5E-05
SERHL	-0.14087	0.7482
SERHL2	-0.0519084	0.88385
RNU12	-0.451097	0.15545
BIK	0.0627898	0.6705
TSPO	0.093836	0.3922
MPPED1	0.104134	0.3465
EFCAB6-AS1	0.944606	0.0016
PNPLA3	0.108975	0.30425
SAMM50	1.00487	5E-05
PARVB	-0.0732246	0.4445
PARVG	0.600082	5E-05
LINC00207	-1.06476	5E-05
ARHGAP8	0.905109	5E-05
NUP50	-0.00805612	0.9274
UPK3A	0.0462037	0.7267
FAM118A	-0.169202	0.0747
RIBC2	0.00526247	0.96565
FBLN1	0.833035	5E-05
ATXN10	0.0399654	0.67065
MIR4762	-0.220503	0.8038
LOC730668	0.0483799	0.62785
PRR34-AS1	-2.05023	5E-05
MIR4763	-0.52808	0.1881
MIR3619	-1.86691	0.01575
PPARA	-0.0285944	0.7316
TTC38	1.0011	5E-05
GTSE1	-0.12396	0.2292
TRMU	-0.0744804	0.53235
GRAMD4	1.5648	5E-05
TBC1D22A	0.0337532	0.72605
MIR3201	-0.715324	0.07165
FAM19A5	-0.707415	5E-05
MIR4535	1.04621	0.04205
LINC01310	0.159595	0.11515
ZBED4	-0.0181611	0.8425
CRELD2	1.83004	5E-05
PIM3	0.0299235	0.79205
MOV10L1	-0.401256	0,0001
PANX2	-0.632168	5E-05
TRABD	-1.66719	5E-05
SELO	1853	5E-05
PPP6R2	0.304494	5E-05
ADM2	-0.0931928	0.29895
MIOX	0.05249	0.58335
NCAPH2	0.0932565	0.6319
KLHDC7B	-0.0781677	0.4493
CHKB-AS1	-1.52848	5E-05
MAPK8IP2	1.03341	5E-05
SHANK3	-0.946697	5E-05
ACR	-0.226543	0.08545
RPL23AP82	-0.646667	0.01345
POTEH	0.111047	0.42945
OR11H1	-0.00564901	0.97155
CCT8L2	0.1067	0.3559
ANKRD62P1-PARP4P3	-0.048348	0.69845
XKR3	0.776581	5E-05
GAB4	-1.49883	5E-05
CECR6	1.30791	5E-05
CECR5	-0.0619076	0.6212
CECR1	-1.27843	5E-05
CECR3	-1.73919	5E-05
ATP6V1E1	0.584552	5E-05
BID	-0.345707	5E-05
MIR3198-1	-2.26359	0.07805
MICAL3	-0.085497	0.36115
MIR648	0.430868	0.67825
GGT3P	0.0354017	0.77
PRODH	1.27436	5E-05
DGCR11	-0.416988	5E-05
DGCR14	0.0122078	0.92365
GSC2	-0.288278	0.12575
SLC25A1	0.874216	5E-05
CLTCL1	-1.01696	5E-05
HIRA	-0.0797747	0.43175
C22orf39	0.52574	5E-05
UFD1L	-1.34456	5E-05
CLDN5	1.47958	5E-05
LINC00895	1.64144	5E-05
C22orf29	-1.32478	5E-05
TXNRD2	0.0365397	0.88505
ARVCF	0.0806789	0.65095
TRMT2A	0.754495	5E-05
LOC388849	-1.11237	5E-05
LOC284865	0.0984999	0.3883
RTN4R	-0.015354	0.8965
MIR1286	-0.334524	0.62435
DGCR6L	0.998547	5E-05
PI4KAP1	-0.0583864	0.6097
RIMBP3	0.0610882	0.59465
SCARF2	0.0144526	0.8764
KLHL22	-1.60542	5E-05
PI4KA	1.90214	5E-05
THAP7	1.36475	5E-05
TUBA3FP	-1.2987	5E-05
SLC7A4	2.00102	5E-05
P2RX6P	1.80315	5E-05
PI4KAP2	-1.63329	5E-05
RIMBP3C	0.0845406	0.8734
YDJC	0.95047	5E-05
YPEL1	0.178073	0.2997
MAPK1	-1.38932	5E-05
PPM1F	0.00140817	0.98865
TOP3B	0.164063	0.11735
ZNF280B	0.00335753	0.97235
ZNF280A	0.0412899	0.6577
PRAME	-0.657226	5E-05
POM121L1P	-0.326495	0,0001
RSPH14	-0.0154523	0.94055
CES5AP1	-0.193134	0.21295
ZDHHC8P1	0.126256	0.25495
IGLL1	0.00438989	0.97225
DRICH1	-0.0656013	0.6197
GUSBP11	1.01119	5E-05
ZNF70	0.194377	0.0512
VPREB3	-1.6251	5E-05
CHCHD10	-0.251843	0.22605
DERL3	-0.482351	0,0005
MIF-AS1	0.00010802	0.99625
GSTT2B	0.086276	0.6543
DDT	-0.67809	5E-05
GSTTP1	-0.961221	5E-05
GSTT1	-0.0190406	0.8952
GSTTP2	1.95402	5E-05
GGT5	0.445648	5E-05
ADORA2A-AS1	-0.246536	0,0002
GUCD1	-0.0608408	0.70565
LRRC75B	1.94374	5E-05
POM121L10P	-0.0123882	0.8961
PIWIL3	0.627933	5E-05
TMEM211	0.131744	0.5168
LOC100128531	-0.0798212	0.71
LRP5L	1.1393	5E-05
HPS4	-0.0484531	0.5433
TFIP11	-0.0123295	0.9077
TPST2	-0.446968	5E-05
MIR548J	-0.358091	0.6871
CRYBB1	-0.0965868	0.52785
MN1	1.96026	5E-05
PITPNB	-0.0146254	0.8894
MIR3199-1	-2.15233	0.22275
TTC28	0.0309903	0.79485
CHEK2	0.253194	0.0062
XBP1	-0.969157	5E-05
ZNRF3-AS1	-0.953037	5E-05
C22orf31	-1.43801	5E-05
RHBDD3	-1.91106	5E-05
RASL10A	-0.168898	0.1961
AP1B1	0.417183	5E-05
MIR3653	-0.614564	0.58655
RFPL1S	1.61657	5E-05
THOC5	-0.217875	0.01155
NIPSNAP1	0.053062	0.5523
ZMAT5	-0.9369	5E-05
ASCC2	0.379584	5E-05
LIF	0.426767	5E-05
OSM	-0.128066	0.27805
GATSL3	-1.06125	5E-05
TBC1D10A	0.0116242	0.91185
SF3A1	0.546606	5E-05
KIAA1656	0.173755	0.2259
RNF215	-0.0674151	0.56145
SEC14L3	-0.382841	5E-05
SDC4P	1.81684	5E-05
SEC14L4	0.935815	5E-05
SEC14L6	0.980748	5E-05
GAL3ST1	-0.0971804	0.4146
PES1	0.524693	5E-05
DUSP18	-1.00389	5E-05
MORC2	-1.49913	5E-05
SELM	-0.781533	5E-05
PLA2G3	-0.128054	0.24085
MIR3928	1.89712	0.00035
PIK3IP1	-0.626398	5E-05
PATZ1	-0.793003	5E-05
EIF4ENIF1	-0.754905	5E-05
MIR7109	-2.10541	5E-05
PRR14L	-0.00526448	0.95145
C22orf24	0.148158	0.4832
C22orf42	0.296537	0.05445
RFPL2	-0.37569	5E-05
SLC5A4	-1.62473	5E-05
RFPL3S	0.346555	0.0027
RTCB	-1702	5E-05
BPIFC	1.0394	5E-05
SYN3	0.580553	5E-05
LARGE	-0.0012317	0.9915
MIR4764	-1.27055	0.41675
MB	1036	5E-05
RBFOX2	0.976914	5E-05
APOL3	-0.870915	5E-05
APOL4	0.0723217	0.4453
APOL2	-0.172044	0.0778
MYH9	1.53192	5E-05
TXN2	-0.0771032	0.57345
FOXRED2	0.0831583	0.34745
EIF3D	-0.131031	0.2753
CACNG2	-0.00395956	0.96585
IFT27	-0.102507	0.3024
PVALB	-0.375916	0.0371
TEX33	-0.0936457	0.4203
TST	0.442768	0.0027
TMPRSS6	0.0435362	0.67165
IL2RB	-0.0620474	0.53265
C1QTNF6	-0.0436618	0.6781
SSTR3	0.00866229	0.93605
RAC2	1.61728	5E-05
ELFN2	-0.0519471	0.5695
MFNG	0.0208912	0.8286
CARD10	1.62526	5E-05
LGALS2	-0.0160158	0.9286
ANKRD54	-2.65227	0.09455
MIR659	0.931481	0.0058
C22orf23	0.828281	5E-05
SOX10	-1.70451	5E-05
SLC16A8	0.0746146	0.5187
BAIAP2L2	-0.107011	0.3422
PLA2G6	0.441187	5E-05
TMEM184B	1.1722	5E-05
CSNK1E	-0.304471	0.09775
KCNJ4	-1.85407	5E-05
DDX17	-0.625384	5E-05
DMC1	-0.981166	5E-05
FAM227A	0.0724162	0.41135
JOSD1	-0.16308	0.11085
SUN2	-1.50154	5E-05
DNAL4	0.113271	0.37385
NPTXR	-1.55547	5E-05
CBX6	0.00926516	0.9267
CBX7	0.0393768	0.70005
PDGFB	-1249	5E-05
RPL3	-0.832559	5E-05
SNORD83B	-0.105411	0.9012
SNORD83A	3.23956	0.1523
RNU86	-1.9742	0.0335
SNORD43	1.0543	0.1834
RPS19BP1	0.339377	0.02395
ENTHD1	1.50945	5E-05
MKL1	0.0406759	0.74065
SLC25A17	-0.811078	5E-05
MIR4766	1.01124	0.2238
ST13	-1.9983	5E-05
DNAJB7	-0.295211	0.0975
CHADL	-1.57622	5E-05
RANGAP1	-0.066093	0.50945
TOB2	2.01716	5E-05
PHF5A	-0.000951382	0.99475
POLR3H	0.0440625	0.61325
PMM1	-0.245516	0.06235
DESI1	-0.00144015	0.98675
NHP2L1	0.660134	5E-05
SHISA8	0.116977	0.3752
TNFRSF13C	-0.111542	0.4401
CENPM	0.0501941	0.6968
NAGA	0.94114	5E-05
NDUFA6	-0.235351	0.08815
CYP2D6	0.0973465	0.3583
CYP2D7	0.2419	0.04835
TCF20	-0.502796	5E-05
NFAM1	-0.0683909	0.4777
RRP7A	-1.53865	5E-05
RRP7B	-1.84662	5E-05
POLDIP3	0.102125	0.2692
CYB5R3	0.704849	5E-05
ATP5L2	-2.27012	5E-05
A4GALT	0.0461058	0.6261
ARFGAP3	-0.133219	0.16715
PACSIN2	-1.20045	5E-05
TTLL1	0.809805	5E-05
MCAT	0.359873	0,0003
TTLL12	-0.1506	0.1416
SCUBE1	-0.0817096	0.4216
EFCAB6	-1.31661	5E-05
SULT4A1	0.132872	0.2376
PNPLA5	-1.36418	5E-05
KIAA1644	-0.0209802	0.8189
LDOC1L	-0.0563862	0.5633
LINC00229	0.130218	0.4054
PHF21B	0.00567546	0.9467
NUP50-AS1	-0.125959	0.24965
KIAA0930	-0.236629	0.0021
MIR1249	-0.216974	0.73735
SMC1B	-0.0427937	0.6691
WNT7B	-1.56811	5E-05
LINC00899	-0.0924243	0.4571
PRR34	1.84368	5E-05
CDPF1	-1.62781	5E-05
PKDREJ	0.0212666	0.80825
GTSE1-AS1	0.0715855	0.5775
CELSR1	-0.042152	0.6293
CERK	0.0520067	0.52695
LINC00898	-1.60683	5E-05
LOC284933	-2.19325	5E-05
C22orf34	0.121012	0.3295
BRD1	0.741443	5E-05
ALG12	-0.00824621	0.93835
IL17REL	-1.92834	5E-05
MLC1	1.01043	5E-05
TUBGCP6	1.53637	5E-05
HDAC10	-1.10643	5E-05
MAPK12	-0.0779352	0.5188
MAPK11	0.00123256	0.99105
PLXNB2	1.03173	5E-05
DENND6B	-0.0463027	0.68435
SBF1	0.0225896	698
LMF2	1.97184	5E-05
SCO2	-0.756329	5E-05
ODF3B	-1.66443	5E-05
SYCE3	-0.118335	0.57375
CHKB	0.254676	5E-05
ARSA	0.516865	5E-05
RABL2B	-0.700972	5E-05
