# Supplementary material for: ARPIR: automatic RNA-Seq pipelines with interactive report
Source: BMC Bioinformatics. 2020 Dec 21;21(Suppl 19):574. doi: 10.1186/s12859-020-03846-2 (PMC7751108; doi:10.1186/s12859-020-03846-2)
Supplement: Supplementary file 5 — Additional file 5: Table S4. List of genes differentially expressed and relative Fold Changes identify by HISAT2-featureCounts-DESeq2 pipeline. [file 12859_2020_3846_MOESM5_ESM.csv]

Gene	FoldChange	pValue
IL17RA	-1.93805458622222	0
PI4KA	1.89283266822138	0
KIAA1671	-1.94865980707233	0
MN1	1.97292524605926	0
TUG1	-2.05109508643212	0
RBFOX2	0.989342186813068	0
APOL3	-1.10012682190577	0
TMEM184B	1.19202984453064	0
SUN2	-1.49213075343861	0
CACNA1I	-2.02816239642527	0
APOBEC3F	-1.87898494815359	1.61265852514674e-305
PICK1	1.63265517362991	2.69441960162583e-302
MYH9	1.54727708336169	2.31849550650171e-294
TOB2	2.02942608863492	2.90104034362729e-287
NF2	0.660849804374384	3.67059621113764e-250
SEZ6L	0.738368981574497	1.00682882567337e-249
TUBGCP6	1.5474913852751	8.0364490906087e-233
ST13	-1.96673881308519	9.44942051290565e-233
KCNJ4	-1.82957662873453	1.63164982547655e-230
PISD	-2.09715570811818	1.05112272486411e-207
PACSIN2	-1.18498595167549	3.87418799688329e-207
POM121L8P	-1.9667071673315	1.17823352725478e-206
ASPHD2	1.89623743957493	5.30133993252708e-204
TTC28-AS1	-1.40058172817844	1.57442468475335e-203
IL17REL	-1.91145707073161	1.38175371865432e-201
MIAT	0.618823510803378	2.52024938620863e-200
LMF2	1.97865207104863	1.01120514726368e-199
FAM83F	-2.21178932284596	1.4019647981726e-195
CECR6	1.21291861197328	4.69169649401162e-185
RRP7A	-1.54386564293973	5.35125018172251e-183
LINC00898	-1.59570412903793	2.27530063376607e-180
RFPL1S	1.63432942400693	2.94454292794898e-179
EFCAB6	-1.24780125884582	1.31371902768547e-176
KLHL22	-1.60718477019562	3.94279027002427e-172
CRELD2	1.84601110975226	5.45791516029999e-169
NPTXR	-1.54386062356616	1.69371874418558e-168
TANGO2	2.01115347046053	2.38293174662865e-167
CECR1	-1.26872179971482	3.55082860197964e-161
BCR	1.01320313327221	4.68140360194186e-161
P2RX6	-1.39704403474128	6.47668556240095e-161
CARD10	1.64376983953885	6.22591709774334e-159
CLTCL1	-1.01652730329972	5.2357974168823e-152
LOC90834	1.85283129054269	2.25383715482424e-150
GRAMD4	1.57779223037405	1.45953994604065e-148
WNT7B	-1.5562601190967	2.27697872160957e-148
MORC2	-1.48576066341954	1.88057292684878e-146
SLC7A4	2.01231528421678	3.30374640307808e-144
PNPLA5	-1.41913402012272	5.18758853887709e-144
PRR5	0.920039506870791	2.13370206987122e-137
MGAT3	1.01448891694201	1.3992185587334e-136
SOX10	-1.69090940158244	1.56596184821561e-136
SFI1	-0.684177784804369	1.49080607282105e-133
SEPT5-GP1BB	1.94034958980266	1.67045784422935e-130
TOM1	0.895700494543502	4.89249182451523e-129
GSTTP2	1.96175483360787	1.97002987069422e-127
LOC284933	-2.17635118357522	2.51218775121142e-125
ANKRD54	1.46908638228473	2.84031639669954e-125
ZNF74	0.715897375172644	9.98005059746693e-122
SELO	1.86876872546946	1.90892916645433e-120
CECR2	-1.04155066183859	3.58856628976691e-118
PDGFB	-1.40852956013536	7.82711002659144e-118
DRG1	1.9780923367821	6.2221529710455e-115
RHBDD3	-1.89181882200122	1.93810868549838e-112
PIWIL3	0.662081514940489	2.33351606749804e-110
PRR34-AS1	-2.04053530072595	5.69586682590822e-109
EIF3L	1.34043912837369	6.89673659623991e-109
TYMP	-1.09673557050534	4.01372967579601e-108
CYB5R3	0.750172329407327	9.7534497129998e-107
CHADL	-1.56138890463233	4.06952503032567e-104
MLC1	1.06261360981388	1.1772078711018e-103
RNF185	-0.848578827229529	3.76850652754387e-103
SLC25A1	0.867246880530198	1.21131546304265e-102
PRR34	1.85400791125362	1.35560483479516e-101
RRP7B	-1.94151670177846	3.32140996662105e-99
ENTHD1	1.52919326644718	4.39160915506048e-99
RTCB	-1.69362789068239	9.9479631296402e-97
TRABD	-1.65738956351295	3.00722379436274e-96
CDC45	1.26843141729988	3.53572577281247e-95
UBE2L3	0.671388767783923	4.43396980942026e-95
SLC25A18	-1.5806789555345	2.57354907301589e-92
ATP5L2	-2.26171195180432	4.03382975746475e-88
APOL6	0.59085490823642	2.33669492707768e-87
TBX1	1.10689333895558	4.31673917768854e-87
DEPDC5	0.555970014290554	2.54099040876744e-83
PPIL2	0.852187921069049	8.30374521755614e-83
SLC5A4	-1.60385177237569	4.41803553020218e-81
SEPT3	1.06388657626547	2.8063437459859e-80
CLDN5	1.3051380613909	2.83189549264266e-78
FBXO7	1.06805095190201	9.63588745617612e-78
CECR3	-1.72933381438079	2.06064454482215e-77
RBX1	2.0724945764049	3.58956875363761e-75
KCTD17	1.59967763334845	4.28860482394532e-75
UFD1L	-1.31564327742667	4.81653616962616e-75
FBLN1	0.807948282362889	1.24221049628918e-74
LRRC75B	1.95939013817902	5.58772930801421e-74
LRP5L	0.943402230437369	1.4500203139702e-73
EIF4ENIF1	-0.769117046418441	4.61320120657802e-73
KREMEN1	-0.818896457559259	7.8771574623681e-73
MAPK8IP2	1.03843541675993	9.11564444016177e-73
SHANK3	-0.935434693616732	4.54445604706734e-72
PLXNB2	1.03967012711833	1.57332356180862e-71
GAB4	-1.47924789294317	2.48290003081854e-70
PATZ1	-0.796401124183506	2.80242248210755e-70
RABL2B	-0.667071141347265	1.13831940224206e-69
CDPF1	-1.61914283103041	1.2826131040946e-69
TMEM191A	-1.45524915595006	2.34784406845652e-69
DGCR2	-0.480118056728102	1.76645373250901e-67
CRYBB2P1	-1.35999956693133	1.35384302985163e-66
ZNRF3	-0.633944683126924	5.01522562691732e-66
TAB1	0.902810070759711	9.13490504527136e-66
TTC38	1.01717276391904	2.15993204801885e-65
PRODH	1.17622480539396	3.0686067035632e-65
CRKL	-1.07474818602765	6.01636827632094e-64
ARSA	0.528192940472313	3.60521378802764e-63
FBXW4P1	-1.40917899629114	4.42522258374982e-62
ADSL	1.24767172749813	4.3531907473266e-61
THAP7	1.3083528790208	1.3643569589036e-60
TNRC6B	-0.249419733725769	3.3381546455823e-59
MAFF	0.561378411901439	4.45643460559879e-59
HDAC10	-1.09563711963938	8.61439815139619e-59
C22orf15	1.85262963779152	1.28471315094303e-58
SNAP29	1.05213692308523	1.30420582335174e-58
C22orf29	-1.53252976467472	7.27243008826807e-58
SMTN	-0.471677864305233	1.43751663734525e-56
RAC2	1.63069947937717	3.78124873626558e-56
TUBA3FP	-1.57055707034476	1.63291724244156e-55
SYN3	0.644067909177626	7.24681507725899e-55
OGFRP1	-1.6541479930403	1.31553338915703e-54
PANX2	-0.606391859507968	1.63104193064095e-54
EMID1	-1.04174619549906	2.05446933300564e-52
TMEM191B	1.99314788029987	1.31960206958322e-51
ODF3B	-1.63670655088757	4.65969127619641e-49
SLC2A11	0.728700645798721	4.70325099242551e-49
GGA1	0.590755137888656	4.80525841364911e-49
HSCB	-1.77530614769556	5.65532841926569e-49
MOV10L1	-0.514398304547395	9.49181096184487e-49
TRMT2A	0.783814600626127	2.30047052504982e-48
LL22NC01-81G9.3	1.61690242560499	1.32926891258693e-47
SEC14L4	1.01251845073365	1.56628755702781e-45
GUSBP11	1.02363989305363	3.58222699205315e-44
MB	1.00475779219952	4.39580743439118e-44
GTPBP1	0.849035060437702	9.74842612691248e-44
CDC42EP1	-1.01969285701333	4.17334313552178e-43
C22orf31	-1.42337825812727	2.30079505614669e-42
NAGA	0.955806577520428	2.43471170167289e-42
LINC00895	1.65472583315021	1.60993904573166e-41
XBP1	-0.952481215037784	5.15096143684661e-41
PRAME	-0.601994032998062	7.13013884733967e-39
TCF20	-0.497303917937038	2.30382421267841e-38
PI4KAP2	-1.39923877394082	2.70430202027961e-38
APOBEC3B	1.25623818615028	3.30746454393319e-38
CCDC157	1.18434486492038	3.83415466522989e-38
TOMM22	1.00295471452755	5.6906150079596e-38
TTLL1	0.828527684538275	7.37581633598963e-37
LOC100130899	0.605286231877995	3.28376765665744e-36
UQCR10	-1.15792455816296	4.81983059173872e-35
NCF4	1.11046202131623	8.03743972708638e-35
DDX17	-0.610297411660292	3.94880934394374e-34
CABIN1	-0.38156048459866	4.28935340411555e-34
RFPL2	-0.526632678909938	4.12799985690648e-33
PPP6R2	0.322620156004203	5.05034069395589e-33
L3MBTL2	-0.937541248413049	1.29536498966171e-32
PES1	0.658340645370628	1.39501326535518e-32
MMP11	-0.968362515203479	7.09590725168072e-32
DMC1	-0.971078772944277	1.13101092526947e-31
MAPK1	-0.67552027293554	3.131678055191e-31
HMGXB4	0.645282217562605	3.86405332882644e-31
BRD1	-0.81923548123736	4.7481581724305e-31
SF3A1	0.568578793433216	1.13885227138347e-30
RGL4	0.96033305384348	1.1923496531675e-30
LINC00207	-0.995165095579136	3.31992504854673e-30
PIK3IP1	-0.591692806952788	3.97097057012867e-30
DUSP18	-0.990801931562288	1.97380981465643e-29
DERL3	-0.577413790657707	3.00120055975397e-29
FAM19A5	-0.681930088358069	3.63565314192224e-29
RFPL3S	1.25835899560913	5.08328139119507e-29
ZNRF3-AS1	-0.941628721858346	3.0088434964618e-28
LGALS1	1.69234406013062	5.85945555703405e-28
RFPL3	-1.20697004361063	1.76293944885623e-27
SYNGR1	0.65760644831298	1.80457009183094e-27
AIFM3	0.461427390864064	4.45990111682467e-26
GNB1L	-1.06075208183938	6.96238316648549e-26
BPIFC	1.04434988579444	1.14830956102393e-25
CBY1	-1.01389050275289	1.96695851263666e-25
SAMM50	1.02729734924053	2.27179781036727e-25
GATSL3	-1.04184816947783	2.34893231226028e-25
EFCAB6-AS1	0.953681723371224	3.50390052358235e-25
APOBEC3A	-1.0484424863628	4.89291283782832e-25
LINC00896	1.00809071218403	5.49663983618064e-25
VPREB3	-1.620844258326	7.1835878858578e-25
DGCR8	0.534034715868568	8.95648311489928e-25
PARVG	0.60935186501277	1.43436329503733e-24
APOL5	1.08901349847246	1.63753764924758e-24
MPST	-0.802051311472584	1.65483546080286e-24
NHP2L1	0.656236964864868	7.03845533375808e-24
ZDHHC8	-0.354696540324051	1.20519867625556e-23
AP1B1	0.421669535010908	1.44193994919128e-23
CHKB-AS1	-1.50932822910742	2.1406580176878e-23
SDC4P	1.82944981442901	5.39594595843942e-23
C22orf23	0.809142246029727	1.04992578702262e-22
DGCR5	0.437434738972879	1.23201675687955e-21
YWHAH	-0.836470467241962	1.53591569344885e-21
NDUFA6-AS1	-1.09215099437601	6.22327047256491e-21
YDJC	0.969333964581711	3.03598494664597e-20
LIF	0.413626288185084	9.01455329096093e-20
KIAA0930	-0.220344916469309	1.32698905830352e-19
ADORA2A-AS1	-0.526555651395402	2.86419481164271e-19
BID	-0.331470853756041	8.32664103120058e-19
HSFY1P1	-0.842950956343998	2.1640667294964e-18
C22orf39	0.618575565364421	3.98780992010513e-18
SLC5A1	-0.276207581917212	6.72129314532559e-18
RPL3	-0.884401697385947	1.06276143683498e-17
ATP6V1E1	0.578298266908214	1.9993756630024e-17
GGT5	0.461773055670629	3.04690603345876e-17
TEF	-0.375226020690387	3.77097437320493e-17
DGCR6L	1.00748097308614	6.02758496471449e-17
PLA2G6	0.444827751759824	8.9154927312057e-17
CRYBA4	1.07982133247048	2.16359665726141e-16
CECR5-AS1	-0.909482413358885	9.64168722309039e-15
DGCR6	-0.899834682214624	1.18801068953667e-14
SLC25A17	-0.794900093580855	1.60785935138028e-14
ZMAT5	-0.866284279620422	2.2768680934152e-14
TPST2	-0.460377676580014	3.24625946663165e-14
SEC14L6	0.968384584999248	3.24625946663165e-14
ASCC2	0.385617249898573	5.36397548920913e-14
XKR3	0.786967016696787	7.1680616345164e-14
CCDC134	-0.911030069825561	2.34369978239461e-13
LOC388849	-1.096690954448	2.4210050466345e-13
POM121L1P	-0.32556635282407	6.32471262121563e-13
LIMK2	-0.360083437592128	9.94180845625803e-13
SEC14L3	-0.364764896932492	2.06329584935514e-12
SDF2L1	-0.850182972507567	9.48292531166198e-12
AP1B1P1	-0.904346782412228	2.87409784548461e-11
BCRP2	-0.970123985709087	8.47454184574829e-11
P2RX6P	1.91741648777989	1.71433734188095e-10
RPL23AP82	-0.653147893867335	2.03689456051963e-09
TST	0.455429660710211	3.44917121008919e-09
GGT1	0.218354252474357	4.44807369722023e-09
MTFP1	0.587964209477226	5.14595658911177e-09
WBP2NL	0.344866689319102	1.59856529007387e-08
GSTTP1	-0.916257675784278	1.91595811706212e-08
APOL1	0.199261567173467	2.07828478942244e-08
MCAT	0.369086906694504	2.68444756159471e-08
THOC5	-0.238987353449661	2.77997546522773e-08
BCL2L13	0.089557246559583	4.09627988746884e-08
MIR3198-1	-2.12068838970862	1.04072688439995e-07
SPECC1L	-0.163973739612782	1.16860133943537e-07
SELM	-0.773894187794758	1.42199958786874e-07
GGTLC2	0.770292444546153	1.53891365911884e-07
CHEK2	0.268188014125686	8.51406093278244e-07
DDT	-0.857899333246866	7.66792773203759e-06
ST13P4	-1.91650540061041	9.01236351357952e-06
EWSR1	0.192944859021245	9.41529139608993e-06
MIR3909	-1.39301946135166	4.48507816931417e-05
RFPL1	-0.910474462781615	5.06026067303503e-05
MIR3619	-1.6223732839628	7.01055596583882e-05
SNORD83A	3.38211426866742	7.85369262302363e-05
SCO2	-0.810675817234738	8.95326250232834e-05
MIR3928	2.08935110266557	0.00012335696252709
APOBEC3H	-0.334026331672288	0.000216842502419004
RNU86	-1.83004605567595	0.000676008401724686
MIR659	1.24525407985427	0.00253114121280701
SNORD43	1.33769813937724	0.00303615071157047
XPNPEP3	-0.186622498581028	0.00366941381036023
APOBEC3G	0.325039297572864	0.00430757242448981
APOBEC3A_B	1.40284641401552	0.00666103896191895
ADORA2A	-1.1370945623845	0.00694596722636448
MED15	0.105608623712573	0.0142154768287214
PRR5-ARHGAP8	1.25561813979023	0.0188599191717967
ZNF70	0.207506309342037	0.019535765297693
TRIOBP	0.117919465014211	0.0196352019295255
GAS2L1	0.178101638046379	0.0206766202642394
MIR4766	1.17606820070823	0.0253097351352056
MIR648	0.820458206139554	0.0315197255450189
FAM118A	-0.15461494706964	0.0325539242420002
MEI1	0.193035039627348	0.034807094251378
RPS19BP1	0.350516734259622	0.0380328056497476
LINC01310	0.176286271547153	0.040528284973977
APOL2	-0.161817020896729	0.0477164874735634
MIR4534	-1.40050263350963	0.052511004782041
TOP3B	0.193810668688026	0.0595315644231398
SGSM1	-0.06411428050547	0.0621245057833289
CYTH4	-0.165581004849944	0.0763627065215011
CYP2D7	0.228058235159984	0.0914081367180422
PVALB	-0.392736797892277	0.110226022698512
POLDIP3	0.112324910436103	0.110697467328047
MIR4764	-1.02614506558465	0.11177901401839
RABL2A	-0.551137015080396	0.117472478909816
MICALL1	0.143860262996789	0.120326893608872
JOSD1	-0.14852355762055	0.134044451147053
PMM1	-0.234305570335513	0.144513475899576
ADM2	-0.0893791678127422	0.169995388765552
CHCHD10	-0.281724081856011	0.171697526703665
C22orf34	0.172670598749066	0.174190262557987
ACO2	0.191301761289781	0.175975400932789
SMARCB1	0.145484332646683	0.176824492141742
TTLL12	-0.137676370165999	0.176824492141742
FOXRED2	0.0961838867276763	0.184560765835075
CERK	0.062117992137571	0.187708826052868
FAM227A	0.0802811687089205	0.195672518368718
USP18	0.196452216565892	0.20308918525925
ACR	-0.198839615857393	0.205623569349883
NDUFA6	-0.221768485380863	0.214984235028773
SLC35E4	0.139898706933242	0.215467442293243
C22orf42	0.292720945579391	0.215467442293243
CSF2RB	0.110309527855362	0.220026194255238
MYO18B	-0.0840957308193996	0.220697187442101
ARFGAP3	-0.104959767838305	0.228203319166011
MIR650	0.854082461278893	0.238277298999494
TTC28	0.0722308597922214	0.251334781808501
GSC2	-0.281158999878813	0.254662093727584
ZDHHC8P1	0.140584384236561	0.257889982226288
MIR4535	1.15903790457124	0.264280032555414
GCAT	0.125041816085568	0.265527111048922
SULT4A1	0.146245755105815	0.265527111048922
RASL10A	-0.16122133114469	0.271292807347247
RAB36	0.110356196068532	0.278587169190145
IGLL5	-0.149135145478634	0.282851234400652
PNPLA3	0.120391244952485	0.286364667125675
YPEL1	0.1122135109102	0.3067269371065
HPS4	-0.036131234450283	0.308341005899805
IGLL3P	0.252077580742621	0.309586699572928
MIR33A	0.852930744347325	0.326071336229673
EIF3D	-0.139791131946465	0.330603044018916
IFT27	0.101418223174107	0.332117446077959
APOL4	0.0784811783917753	0.337338751243246
SGSM3	-0.115336817365541	0.340715735476251
CCT8L2	0.121913066615026	0.351529301556135
SRRD	0.146220767293364	0.354467880674943
PLA2G3	-0.117654131005354	0.357240144361437
GTSE1	-0.100419579775798	0.358255545123413
MICAL3	-0.0400584778470389	0.36206453665637
MPPED1	0.115008190030411	0.363576154664978
MCM5	-0.109148039210139	0.383406623296682
CSDC2	0.120666929081266	0.383760653590254
TUBA8	0.0851782028602155	0.388675150388393
NUP50-AS1	-0.107633228378514	0.388964002671435
FAM109B	-0.109610266117324	0.397846066445367
NIPSNAP1	-0.0679298109616687	0.406937894888082
TSPO	0.10172823045583	0.408425955204806
LOC284865	0.1106560796703	0.409989933182121
C22orf46	0.0514844593618691	0.409989933182121
BCRP3	0.162251997088942	0.429992306684421
POLR3H	0.0470122243939693	0.433990033422101
ARVCF	0.0982185710469232	0.441325590757922
DNAL4	0.133311174149645	0.441325590757922
POM121L9P	-0.0799970427759559	0.459246839515053
C22orf24	0.157100019703342	0.464008362884577
BAIAP2L2	-0.100240533202797	0.464008362884577
SHISA8	0.127533342222181	0.464008362884577
CES5AP1	-0.173896205314155	0.464722811253566
MIR1281	0.884853482937343	0.472247273117624
ISX	-0.0796183230206907	0.486682453065871
ATF4	0.0908246522692954	0.49449647182746
MIR3200	0.546075215490496	0.497916755233994
COMT	0.0597091263631382	0.509830380318226
SERPIND1	0.0897517887015097	0.516493886065976
APOBEC3D	0.102648007799938	0.516493886065976
A4GALT	0.0615689832095011	0.519603170439327
MTMR3	0.0281781937102236	0.525395233162459
OSM	-0.116444740060984	0.529713229400547
MIOX	0.0623789225229462	0.548529600754178
TBC1D22A	0.0717011488970629	0.550536427574992
GAL3ST1	-0.0921127598546905	0.559953106123916
LARGE-AS1	0.0708264762858318	0.559953106123916
CENPM	0.0865882629179561	0.56067483127002
RPL23AP7	-1.08392432302718	0.563364122339894
LOC400927	-0.386740838073394	0.567826554935612
XRCC6	0.0870469320458459	0.568162441719091
UPB1	-0.0845793536006522	0.591638446329415
TOP1P2	0.0549759196443239	0.591638446329415
SLC16A8	0.0851898707676178	0.591638446329415
LINC00229	0.133208139704882	0.591638446329415
NFAM1	-0.0582178322735592	0.592030970784213
RIMBP3	0.0818286292359261	0.598684099595704
LOC730668	0.0625920213166962	0.599770313555638
TPTEP1	0.0982235709941234	0.607421183763859
HIRA	-0.0674050837943061	0.607421183763859
MIR130B	0.613215065736077	0.607421183763859
NEFH	0.0654792897680473	0.60860173669241
POTEH	0.121918661690788	0.609595153977183
PEX26	0.0339531457922935	0.609595153977183
PI4KAP1	-0.0745908246433416	0.609595153977183
SCUBE1	-0.0664412298380785	0.609595153977183
KIAA1656	0.0496339375256797	0.633175738229162
CHEK2P2	-2.20317592658664	0.63559304561998
ZNF280A	0.0518723839127848	0.63559304561998
CRYBB2	0.125534474260444	0.63559304561998
RASD2	0.0623842128950665	0.63559304561998
MKL1	0.0566251420755338	0.63559304561998
RANGAP1	-0.0580643491552059	0.63559304561998
LINC00899	-0.0800198364655065	0.637815916882038
MIEF1	-0.0451939173536857	0.639048603673526
GTSE1-AS1	0.0875006383119482	0.645728787370348
CBX7	0.0546704691021536	0.65067457494995
ATXN10	0.0434974144345397	0.65067457494995
TEX33	-0.0816720684062902	0.656330624550597
CELSR1	-0.0314473830171848	0.656330624550597
IL2RB	-0.049823401613615	0.667457350593845
ELFN2	-0.0394621197494992	0.667457350593845
H1F0	-0.067253388179826	0.667457350593845
LOC100506472	-0.0638151671901825	0.667457350593845
KLHDC7B	-0.0638604503774988	0.667457350593845
FLJ41941	0.0628472918963778	0.67239458527945
MCHR1	0.068956447516071	0.67239458527945
MRPL40	0.111382619416814	0.67713773207814
HMOX1	0.0815676313977718	0.687604453454662
TMEM211	0.144479615402906	0.689948006411461
SBF1	0.0367892423962075	0.689948006411461
DRICH1	-0.0833011681936648	0.694756051336651
TMPRSS6	0.0672106146790011	0.708839365793234
BIK	0.0841161337470057	0.716026624148854
LDOC1L	-0.0427997773039159	0.72586926155867
TIMP3	-0.0376916923761653	0.726606468839755
LOC391322	-0.128120557133708	0.730462855223145
HIC2	0.0332709417651002	0.73307346436227
DDTL	-0.0785075387408955	0.740089904951369
LOC339666	-0.0749261068496749	0.740089904951369
RNU12	-0.237634927751842	0.740089904951369
PKDREJ	0.0332541287552824	0.741641350152277
CECR5	-0.0517211607525845	0.758607520269301
TXNRD2	0.0560462070642394	0.764107331336258
ARHGAP8	-0.469909886667841	0.782705643409861
PARVB	-0.0322835235125952	0.783762539053899
SYCE3	-0.123253629405378	0.783762539053899
TXN2	-0.0624230667278964	0.785794559730501
TRMU	-0.0593783886752827	0.791722979666152
SCARF2	0.0301095982261264	0.792230586383777
GALR3	0.0638899482683765	0.795728642113254
MIRLET7BHG	0.0364618892293502	0.804521400768996
PPARA	-0.0155016257769864	0.804824931408517
GGT8P	1.87498875957373	0.80594384464033
POTEF	1.49678627050692	0.809702674959137
RIMBP3C	-1.84139947207859	0.809702674959137
MIR1286	0.234028225956094	0.810185678573682
TCN2	0.0360822239457127	0.810185678573682
SERHL2	0.0968678968250087	0.810185678573682
GRAP2	0.0603593657682579	0.811720772582679
PIM3	0.0474711029699399	0.811720772582679
MFNG	0.0341442757583507	0.823611487078681
KDELR3	-0.0370076265437182	0.823611487078681
FAM230B	1.5013490516349	0.823851803607105
OR11H12	-1.46530609362162	0.828595106696474
LOC100128531	-0.0582809760024519	0.828595106696474
SNORD83B	0.212219415027077	0.828595106696474
MIR3201	-0.255227298276209	0.828595106696474
CHKB-CPT1B	0.263403364602633	0.828595106696474
SERHL	-0.129342338642069	0.832974143370963
DGCR11	0.0435429538708573	0.833327895177303
SNRPD3	0.0338391751477962	0.833327895177303
GUCD1	-0.0387450902778681	0.84140405735328
BMS1P20	-0.0379378230197918	0.844014623125879
POTEJ	1.01619653346114	0.85061832713478
GGT3P	0.0588275354114591	0.85061832713478
ADRBK2	-0.0200237049382382	0.85061832713478
UPK3A	0.0436073356168997	0.858014535455028
MIF-AS1	0.0387287970784836	0.869898314526356
POLR2F	-0.0391676528544356	0.869898314526356
INPP5J	0.0319921193581988	0.871800971871966
EP300	0.0196690745035289	0.871800971871966
SMC1B	-0.0231000566933114	0.872464284179682
TBC1D10A	0.0250037890245209	0.873723379374457
CSNK1E	0.100627584218019	0.873723379374457
MAPK12	-0.0423002316482068	0.873723379374457
DENND6B	-0.0407367634800901	0.873723379374457
DGCR14	0.0225543281672804	0.888914880656521
THAP7-AS1	-0.0245561802923056	0.888914880656521
SSTR3	0.0222310437429699	0.888914880656521
PDXP	-0.0331607623920908	0.888914880656521
TNFRSF13C	-0.101845229074973	0.888914880656521
RIBC2	0.0393369845119684	0.888914880656521
MAPK11	0.0286317283157433	0.889867968959753
NCAPH2	0.0182488306279757	0.889867968959753
ANKRD62P1-PARP4P3	-0.0305176514706065	0.898107651638546
CCDC116	0.0239930528690171	0.898107651638546
MIR301B	0.189480260573133	0.898107651638546
PPM1F	0.0175288449410212	0.898107651638546
CRYBB1	-0.0947897765872287	0.898107651638546
HORMAD2	-0.031817812164543	0.898107651638546
MORC2-AS1	-0.0252516151962211	0.898107651638546
SREBF2	-0.0171851676842187	0.898107651638546
LINC00634	0.0401370767221491	0.898107651638546
RNF215	-0.0303086825150449	0.89854904162957
BMS1	-0.945892143346071	0.899900650620267
POTEM	0.335535261985148	0.899900650620267
POTEKP	-0.94589214334607	0.899900650620267
GGTLC1	-0.94589214334607	0.899900650620267
LRRC74B	-0.014876630670162	0.899900650620267
VPREB1	-0.0417510922849086	0.899900650620267
RSPH14	-0.0289081756290855	0.899900650620267
CBX6	0.0187438536896771	0.899900650620267
APOBEC3C	0.0316581877950429	0.899900650620267
GNAZ	-0.0241840817693407	0.901087703509154
TMEM191C	0.0465189531052062	0.901252713244803
ZNF280B	0.0154636583668485	0.901252713244803
SH3BP1	0.0221974466877461	0.902237805523362
FAM230C	-0.879136977157775	0.90258065182893
SMDT1	-0.024609070943572	0.902967400561956
PITPNB	0.0358991145717868	0.90299970729726
SEPT5	0.105697443079545	0.907559567905011
POM121L10P	-0.0123007688032859	0.907559567905011
NUP50	0.0106978007624819	0.907559567905011
MIR548J	-0.0906197868395403	0.927910395652191
PRR14L	0.00838097389976655	0.927910395652191
POTEG	0.0827056212575336	0.936450057992567
CECR7	0.0154841538728582	0.936450057992567
DGCR10	0.0214433092536114	0.936450057992567
POM121L4P	-0.0147790398480567	0.936450057992567
IGLL1	0.0177038022958844	0.936450057992567
CACNG2	0.0121725083946682	0.936450057992567
PHF5A	0.0199743910135506	0.936450057992567
CPT1B	-0.0391738539630366	0.936450057992567
OSBP2	-0.00550430327682917	0.937068994528879
PHF21B	0.00634159420796863	0.945187658100247
DESI1	0.00979844303135293	0.952203566479273
KIAA1644	-0.0079223917496642	0.952203566479273
DGCR9	0.0109779801164263	0.95254765824121
LGALS2	-0.0224086814912987	0.953503339323783
MIR4762	-0.051808054738282	0.956173761706785
SUSD2	-0.00873038045257716	0.960900077840367
CABP7	-0.00844556454696438	0.963489105189059
SEC14L2	0.00434132739340138	0.967829782737819
ZBED4	-0.00570135296142362	0.967829782737819
ALG12	0.00796180544159622	0.967829782737819
DNAJB7	-0.00676287644958822	0.97422980797728
GSTT1	0.00913205714492132	0.977126216973478
CRYBB3	-0.0206243156169104	0.977126216973478
LL22NC03-63E9.3	-0.00474311351666426	0.979669561400005
OR11H1	0.00774902407146548	0.987270432432028
C1QTNF6	-0.00358170211565962	0.987270432432028
MIR185	0.0165136647258752	0.989171488228088
TFIP11	0.00204588249670187	0.989171488228088
NOL12	-0.00319516970316594	0.989171488228088
ZC3H7B	-0.00269862029325676	0.989171488228088
RANBP1	0.003926247164102	0.993990522226666
RTN4R	-0.0011339220448924	0.99826828250588
CCDC117	-0.00122410664290503	0.99826828250588
LARGE	0.000587803078430116	0.99826828250588
MIR1249	-0.0043625001869329	0.99826828250588
OR11H2	0.0102721942579043	0.999533923611083
FLJ43681	0.015888536082787	0.999533923611083
LZTR1	-4.93061836980433e-05	0.999533923611083
