# Supplementary material for: ARPIR: automatic RNA-Seq pipelines with interactive report
Source: BMC Bioinformatics. 2020 Dec 21;21(Suppl 19):574. doi: 10.1186/s12859-020-03846-2 (PMC7751108; doi:10.1186/s12859-020-03846-2)
Supplement: Supplementary file 6 — Additional file 6: Table S5. List of genes differentially expressed and relative Fold Changes identify by HISAT2-featureCounts-edgeR pipeline. [file 12859_2020_3846_MOESM6_ESM.csv]

Gene	FoldChange	pValue
TUG1	-2.05548381865661	0
CACNA1I	-2.03280818240172	0
MN1	1.96824377120006	0
KIAA1671	-1.95321983409973	0
IL17RA	-1.94269654541951	0
PI4KA	1.88803085614481	0
SUN2	-1.49681139639664	0
RBFOX2	0.984670413239576	0
APOBEC3F	-1.88345365560471	6.84785890390054e-313
PICK1	1.62792306464934	9.10558108758833e-308
TMEM184B	1.18735784732077	3.25706255893919e-305
APOL3	-1.10476104259315	5.73071468748886e-303
MYH9	1.54255660646446	5.74777364430716e-280
TOB2	2.02452581723311	5.46303567963768e-255
ST13	-1.97114129794711	5.04654369605697e-254
KCNJ4	-1.83390592204901	2.73073941567169e-237
TUBGCP6	1.54264470527034	9.46379954195942e-234
POM121L8P	-1.97106282241568	1.05187599367096e-218
PISD	-2.10163094134659	2.14694611523461e-212
LMF2	1.97371125794729	9.31108330369274e-207
SEZ6L	0.733769660875664	7.9029414725471e-204
FAM83F	-2.2162217985217	2.06954985087705e-203
PACSIN2	-1.18964124576785	6.42395032430047e-201
RRP7A	-1.54832194811432	2.08907497153891e-197
ASPHD2	1.89155008052584	3.55575051741164e-194
NF2	0.656107230094672	4.59161546819924e-194
TTC28-AS1	-1.40513690103043	9.97702793158505e-194
LINC00898	-1.60013193222195	2.45094607353588e-190
RFPL1S	1.62946910972047	5.58841752689855e-187
IL17REL	-1.91595426710526	1.21031250052697e-186
MIAT	0.614147222857247	6.05746666882566e-175
CRELD2	1.84115707580205	1.10474939654475e-174
P2RX6	-1.40159431742727	2.13421655402583e-174
KLHL22	-1.61180288746249	1.8758341718324e-169
CECR6	1.20811763315718	9.42398589637945e-169
TANGO2	2.00605953729703	7.10999955296825e-165
EFCAB6	-1.25236076339444	8.95418594964329e-165
CARD10	1.63884181554266	7.72141637145807e-163
CECR1	-1.27331485857736	8.3971942118668e-161
NPTXR	-1.54856680623194	7.09671147700249e-158
LOC90834	1.84800034829823	6.81972943182479e-153
PNPLA5	-1.42371856843002	3.2451097264813e-150
WNT7B	-1.56074427138126	3.46982904682069e-148
MORC2	-1.4903357022999	3.31299683023304e-146
CLTCL1	-1.02105742511342	1.26035568301251e-145
SOX10	-1.69543738227149	7.90478413350745e-144
GRAMD4	1.57309068230821	1.62191787504058e-143
BCR	1.00859787846766	4.57168978768045e-142
PRR5	0.915296690941535	3.05414469568e-136
SEPT5-GP1BB	1.93534559583593	2.04095412939888e-132
SLC7A4	2.00770530883306	4.76754934194235e-132
GSTTP2	1.95666150579638	7.94721900386619e-127
C22orf29	-1.53684583559168	8.99047547383505e-127
ANKRD54	1.46411079587149	2.62919553955679e-126
MGAT3	1.00977301100289	2.32685658151236e-125
LOC284933	-2.18061151011376	6.05866264676147e-125
DRG1	1.97296397427624	5.01996086461504e-117
EIF3L	1.33566310940402	1.06443314664823e-115
TYMP	-1.10129123183611	7.03729744769145e-113
ZNF74	0.711239053700075	6.24977168394034e-112
TOM1	0.890993172970133	6.40336069467914e-112
CHADL	-1.56567824499071	9.97333797008377e-109
RHBDD3	-1.8960454443373	6.8937798814206e-108
CECR2	-1.04603240775352	4.25424337850552e-107
PDGFB	-1.4128551854418	1.07353281391264e-105
SELO	1.86354360060101	1.24053913881453e-105
SFI1	-0.688827034849116	2.41867681917822e-105
PRR34	1.84887596666916	3.1260705905135e-102
MLC1	1.05775889291214	1.25279905183005e-100
RTCB	-1.69788106497032	1.54749260487146e-100
PRR34-AS1	-2.0451687260394	2.74378202182102e-99
PIWIL3	0.657358809089207	3.91003880156658e-99
CYB5R3	0.745508448230614	3.92134746108874e-98
SLC25A18	-1.58493129764338	5.23945881199072e-98
SLC25A1	0.862421760585931	7.07762309180629e-98
TRABD	-1.66152494324829	4.40935137747949e-95
ENTHD1	1.52435934685963	6.01751110862728e-95
TBX1	1.10205780427013	4.65910434659466e-92
RRP7B	-1.94560664962081	5.53702065158655e-91
CDC45	1.26366339432625	1.58733709692642e-87
ATP5L2	-2.2651570100154	8.51708329911314e-85
RNF185	-0.853096858866994	2.45671809631442e-84
UBE2L3	0.666638355115069	3.24261877898009e-82
PPIL2	0.847388139163286	2.53415470854962e-80
SLC5A4	-1.60821432403065	9.22585113727712e-80
APOL6	0.586182041869578	1.00073286109569e-77
FBXO7	1.06331603772971	4.78463352990487e-77
SEPT3	1.05906404395965	8.61037368381733e-77
KCTD17	1.59459368199516	2.44593262011328e-76
CECR3	-1.73358248846992	3.60104242749501e-74
UFD1L	-1.319884583077	4.01492927195552e-73
CLDN5	1.30033364481762	2.51554571786311e-72
SHANK3	-0.940209251838464	3.7092408760893e-72
RABL2B	-0.671651195641245	6.50889326941048e-72
PLXNB2	1.03495819701251	1.39783924537427e-71
EIF4ENIF1	-0.773822100042099	2.79273123840498e-70
CDPF1	-1.62355624526907	2.74994090680601e-69
TAB1	0.898082366734855	1.70631308811597e-68
FBLN1	0.803082917338566	1.93143350014944e-68
TMEM191A	-1.45953652304899	3.59195385957087e-68
LRP5L	0.938742893328941	3.62916520339965e-68
RBX1	2.06721768636167	4.11932461084597e-68
CRYBB2P1	-1.36435545771728	9.09542201545024e-67
MAPK8IP2	1.03346744135567	1.00399999599301e-66
DEPDC5	0.551228943109816	2.47537281007451e-66
KREMEN1	-0.823690695407614	1.73362299043529e-65
LRRC75B	1.95424895486694	2.59376239368994e-65
TTC38	1.01223001688997	4.19082673432727e-65
ZNRF3	-0.638623492657217	4.67011813281769e-65
DGCR2	-0.484780085052599	3.09864317617568e-64
GAB4	-1.48408508920073	1.32125425218256e-62
CRKL	-1.0793000470859	2.01260955728152e-61
PRODH	1.17160694321937	2.12863761015418e-61
ADSL	1.24289337225541	1.29690003509577e-59
THAP7	1.30337892607978	1.38264719221959e-59
SNAP29	1.04732778353688	2.12463999138218e-59
FBXW4P1	-1.41333964463206	9.04712923800437e-59
PATZ1	-0.801210198781983	1.35931698031328e-57
C22orf15	1.84692873539443	2.45205115493127e-57
HDAC10	-1.10022780313058	8.89108808056329e-57
PANX2	-0.611078828707365	1.30882615839823e-55
TUBA3FP	-1.57457908632955	5.23074993947812e-54
SLC2A11	0.723995912677506	8.43654687996394e-54
SYN3	0.639292549829213	6.00485424408646e-53
ARSA	0.523534980758482	6.1452592351613e-53
MAFF	0.556568798081705	1.17289224665402e-51
OGFRP1	-1.65823412719098	4.21396707347468e-51
EMID1	-1.04604365842166	5.14747647883568e-51
ODF3B	-1.64060301376749	1.62891475064267e-49
SMTN	-0.476229021454919	3.73970751494644e-49
RAC2	1.62544136576018	8.30565220450214e-49
TNRC6B	-0.254127720335674	3.91813910356117e-48
TMEM191B	1.98711686468899	1.03937062402458e-47
TRMT2A	0.778918023314378	3.06742652166547e-47
MB	0.999864928673425	5.06483408655478e-45
GGA1	0.586120377414957	1.00372838588006e-43
GUSBP11	1.01905338083109	1.30823862787236e-43
LL22NC01-81G9.3	1.61176769656265	6.19338189619421e-43
GTPBP1	0.844255268750954	1.3733138184127e-42
MOV10L1	-0.518969488146117	2.79708875159688e-42
SEC14L4	1.00806348075016	6.93479037434078e-42
HSCB	-1.77927628823668	3.41655784649118e-41
XBP1	-0.956925641072817	5.05334864665922e-41
NAGA	0.95127529786962	1.34009042512001e-40
CDC42EP1	-1.02415448387443	1.81351080171189e-40
LINC00895	1.64904993969562	1.18199467464075e-39
C22orf31	-1.42754390835614	3.13067766101185e-39
TOMM22	0.998105138843118	7.23290997394824e-38
LOC100130899	0.600695267629374	2.51988343266046e-37
CCDC157	1.17943604138472	2.23029859073017e-36
PRAME	-0.606807561135982	2.37063882957203e-36
PI4KAP2	-1.40343284426975	3.48399544137923e-36
TTLL1	0.823631475799178	9.64258164630376e-36
APOBEC3B	1.25140553357202	3.99733607364445e-35
TCF20	-0.501850383571331	6.02595629471121e-35
UQCR10	-1.16216366775213	2.41999371639569e-33
DMC1	-0.975558369214509	7.28865161402619e-33
MMP11	-0.972799735840065	2.28166238345558e-32
DDX17	-0.614907175232171	4.25953585351694e-32
DERL3	-0.582092064972433	6.39017335617921e-32
MAPK1	-0.680160735774818	1.63664255517694e-31
RFPL2	-0.531137957846537	1.98737530801876e-31
FAM19A5	-0.686506273699278	2.61597778361609e-31
NCF4	1.10576241711108	4.21904601216525e-31
L3MBTL2	-0.941951316837655	5.87144296518862e-31
CABIN1	-0.386324182291645	1.01085385741677e-30
LINC00207	-0.999608816432975	2.91299324197783e-30
BRD1	-0.82360856407369	6.99930657087987e-30
HMGXB4	0.640757149227783	7.4417679069337e-29
RGL4	0.955463206760923	1.14063660649492e-28
SF3A1	0.564060876240181	3.404727340532e-28
PES1	0.653851913656993	3.86982317377301e-28
PIK3IP1	-0.596491053770524	4.5426114903725e-28
ZNRF3-AS1	-0.945926772188883	4.68805920593966e-28
DUSP18	-0.995108417037044	5.65222818432361e-28
RFPL3S	1.25306954650249	6.80207347572081e-28
PPP6R2	0.31786993829992	2.10516789836616e-26
SYNGR1	0.652875558375089	1.26090671880802e-25
GNB1L	-1.06520505694614	7.01623738167316e-25
LGALS1	1.68637829195702	1.29126942732231e-24
AIFM3	0.45665405246376	1.32968725508029e-24
APOBEC3A	-1.05286876243548	2.69260508857929e-24
EFCAB6-AS1	0.948573184103521	4.11182724159648e-24
PARVG	0.604736868097574	4.64764022814547e-24
RFPL3	-1.21142605484366	6.49286951002331e-24
GATSL3	-1.04594729058368	1.15658795024533e-23
NHP2L1	0.651545171030147	1.47897239843403e-23
SAMM50	1.02226063004356	1.51273177371933e-23
DGCR8	0.52915056084352	6.24182959270635e-23
BPIFC	1.03943133035324	6.33938047184775e-23
CBY1	-1.01816578357045	9.83697716076927e-23
AP1B1	0.41705746189547	1.7228611785878e-22
MPST	-0.806470460262437	2.20783724256359e-22
LINC00896	1.00334517386605	3.91921479632448e-22
YWHAH	-0.841091451886185	4.00398158649158e-22
APOL5	1.08437086445673	6.1479008927105e-22
DGCR5	0.432828186514523	9.18990559068033e-22
C22orf23	0.804536968715504	1.54571615184316e-21
ZDHHC8	-0.359410590865863	2.86564214457505e-21
VPREB3	-1.62474008908297	6.15743117503247e-21
NDUFA6-AS1	-1.09653280012433	2.04480359239356e-20
CHKB-AS1	-1.51350703679987	5.05207669955527e-20
ADORA2A-AS1	-0.531370165353181	1.82398169967606e-19
YDJC	0.964134721915566	1.06327199992026e-18
BID	-0.336167952588517	1.06489427773556e-18
C22orf39	0.613705878016671	1.32936440988911e-18
HSFY1P1	-0.847270981044309	2.79318267256483e-18
LIF	0.409092351179436	2.88287314163267e-18
SDC4P	1.82261784015501	4.1674265285658e-18
KIAA0930	-0.225009153032165	9.41819209822411e-18
GGT5	0.457149053424985	2.07254155796765e-17
ATP6V1E1	0.573433054580043	6.14070443427253e-17
SLC5A1	-0.280920248564065	1.02784433123752e-16
RPL3	-0.889301756686559	4.12557198436924e-16
PLA2G6	0.440193062022028	9.89283143111327e-16
TPST2	-0.464885517746325	2.64939033651036e-15
TEF	-0.380008656221173	2.90214125582515e-15
CRYBA4	1.07490303100951	3.28971340452166e-15
DGCR6L	1.00213724752511	6.08641587324235e-15
CECR5-AS1	-0.913595145246409	2.51286876340912e-14
POM121L1P	-0.330209230039834	3.49538058129436e-14
ZMAT5	-0.870617635374532	9.25400554479885e-14
ASCC2	0.381113590530148	2.08813844936247e-13
LOC388849	-1.10056626088358	2.2811491216036e-13
SEC14L3	-0.369383806305688	2.35149483737325e-13
DGCR6	-0.90401524266768	2.56614364039646e-13
SLC25A17	-0.799192334680499	9.33884277086926e-13
XKR3	0.782077275062116	1.44194578310386e-12
SEC14L6	0.963798502344686	4.8539820401409e-12
SNORD83A	3.35243481867005	1.50827435801138e-11
CCDC134	-0.915643793244453	2.62740521442759e-11
LIMK2	-0.364517255364321	2.97621588962551e-11
P2RX6P	1.90655040440582	3.66442647319775e-11
SDF2L1	-0.85438280203315	4.03860990595494e-11
AP1B1P1	-0.908318394553293	1.60046896246544e-10
BCRP2	-0.97418715439798	3.9709701872811e-10
TST	0.450811690823566	5.17371522817463e-09
RPL23AP82	-0.657808854317461	1.12251124074315e-08
GGT1	0.213657195919862	1.49953047461175e-08
GSTTP1	-0.919983606495004	2.06643747063286e-08
MTFP1	0.583247798829456	3.44356432478412e-08
MCAT	0.364632791147675	4.2078646771689e-08
WBP2NL	0.340110163668064	4.99364804936459e-08
THOC5	-0.243505009556536	9.27801347842283e-08
MIR3198-1	-2.11571086550801	1.02395664025142e-07
SPECC1L	-0.168639422684579	2.26133449749698e-07
GGTLC2	0.765154444656808	3.24881226078439e-07
SELM	-0.778079231848751	3.93395441462143e-07
CHEK2	0.263532079906556	8.06353049820488e-07
APOL1	0.194706282977345	1.07911543372892e-06
ST13P4	-1.91140536163973	3.12495138670241e-06
BCL2L13	0.0848365705630358	3.60609063280315e-06
MIR3619	-1.61882628967024	1.08179594146749e-05
DDT	-0.861452890966717	1.08179594146749e-05
EWSR1	0.188280793812285	1.23115351287762e-05
MIR3928	2.06778730031562	3.16361260690262e-05
MIR3909	-1.39417505384564	3.71829574921079e-05
RFPL1	-0.914123681822709	4.11779878062685e-05
SCO2	-0.814258152157625	9.23253857987998e-05
RNU86	-1.82234184511148	0.000339424089912569
APOBEC3H	-0.339041369722792	0.00038206149059505
MIR659	1.23538890613497	0.00116368058829574
SNORD43	1.32615962580881	0.00138118834248586
XPNPEP3	-0.191462474013317	0.00361700003211428
ADORA2A	-1.13709077655492	0.00400900029915555
APOBEC3G	0.320350444075485	0.00533267898904851
APOBEC3A_B	1.39080696251399	0.0054399820601368
PRR5-ARHGAP8	1.24164283934705	0.00859189655622571
GAS2L1	0.173548912680767	0.0241014547151653
MED15	0.100994854897888	0.0279655363706045
FAM118A	-0.159204852440695	0.0280125359418675
ZNF70	0.202945976497304	0.0294122918888107
MIR4534	-1.39159550175902	0.0328419737079885
MIR4766	1.16482228140826	0.0370507393573386
TRIOBP	0.11316232533847	0.0380416307316774
MIR648	0.812874354800825	0.0427215324261123
MEI1	0.188476023783881	0.0433930197013196
APOL2	-0.166334945723491	0.04355293649644
LINC01310	0.171617840890281	0.0467135071654171
RPS19BP1	0.346072996849536	0.0476013217677515
SGSM1	-0.0687944412866944	0.0553582769141562
CYTH4	-0.17024235092013	0.0557885428522024
TOP3B	0.188846145224178	0.0716802634678991
MIR4764	-1.02237814486017	0.0737917877777355
RABL2A	-0.554261261861593	0.0879911324810373
CYP2D7	0.223254734781877	0.103847213048174
POLDIP3	0.107573028557274	0.122682550661249
PVALB	-0.397743106661108	0.125476189788213
JOSD1	-0.152916026575028	0.127277759151117
ADM2	-0.0941356408355264	0.131590181419957
MICALL1	0.138934279744326	0.151414974670208
CHCHD10	-0.286472947552267	0.164364435716771
TTLL12	-0.142341304915324	0.165702125141666
PMM1	-0.23911360437872	0.16798328163345
MIR650	0.843166433207193	0.178511187492484
MYO18B	-0.0888407551071334	0.180183524088179
SMARCB1	0.140602237968157	0.210591420617686
MIR4535	1.14146790165499	0.212993155506396
ARFGAP3	-0.109871974653257	0.214044623504653
C22orf34	0.168119244162833	0.214876905059992
ACR	-0.203134630723699	0.216310743033416
GGT8P	2.66833185996835	0.225764478957043
RIMBP3C	-2.65720856278974	0.228827848231408
ACO2	0.186837558027856	0.229558829380831
USP18	0.191660983927704	0.231050998937234
FAM227A	0.0755968336481137	0.234474507946136
FOXRED2	0.0911828707043428	0.239587523720299
SLC35E4	0.135180738437844	0.243114883102494
GSC2	-0.285564769385261	0.245142888060996
NDUFA6	-0.226628658995065	0.250893036631936
CSF2RB	0.105555566909751	0.250893036631936
RASL10A	-0.165792497184045	0.25344220240687
MIR33A	0.83847112652664	0.267756967923686
CERK	0.0575231718874873	0.267918255602295
HPS4	-0.040806842006393	0.277604214013798
C22orf42	0.287444649341685	0.282347864130766
GCAT	0.120345963552957	0.290528815152677
RAB36	0.105570101846407	0.300265317083835
IGLL5	-0.15413782431576	0.302707473681168
TTC28	0.067680535645311	0.302750726802941
ZDHHC8P1	0.135598155331577	0.304323991351258
PNPLA3	0.115624873516239	0.3063166520664
CHEK2P2	-1.95958224900296	0.309815024952354
GTSE1	-0.104918826105138	0.313023950166195
MICAL3	-0.0446966421269902	0.313023950166195
SULT4A1	0.141968751007146	0.313717732339561
SGSM3	-0.119964986440351	0.323485086967965
EIF3D	-0.144423201114656	0.327003906125547
YPEL1	0.107557152097911	0.340517122965978
PLA2G3	-0.122349351859825	0.348849571995496
IGLL3P	0.247572322044919	0.355491670035415
RPL23AP7	-1.04925484755801	0.356754573766632
APOL4	0.0738312872606328	0.363261144289627
MCM5	-0.114010025864353	0.368923711069027
SRRD	0.141576443444714	0.369594957774417
NUP50-AS1	-0.112463879042939	0.373252759942241
MIR1281	0.864304851366191	0.373415766078599
NIPSNAP1	-0.0727315847784372	0.378558523844744
CCT8L2	0.117150768967734	0.384600435947451
FAM109B	-0.114233533080077	0.390753252434861
IFT27	0.0970027950004804	0.392186891669538
MPPED1	0.11050888913105	0.407296610076035
TUBA8	0.080545855475863	0.414155995438918
POM121L9P	-0.0845895535720323	0.418758152612293
CSDC2	0.116407155442508	0.440413512566448
BCRP3	0.15763035329156	0.440413512566448
BAIAP2L2	-0.104897195505023	0.446516578143387
ISX	-0.0842513652740329	0.453013471889496
LOC284865	0.105975315146056	0.455261336887073
TSPO	0.0967236789318782	0.462540291857794
MIR3200	0.539297943580405	0.480911509404234
CES5AP1	-0.178840373531052	0.484887957730395
C22orf46	0.046719557044103	0.494791626736057
DNAL4	0.128923787332428	0.497174352936807
LOC400927	-0.388979595278332	0.499059258178955
SHISA8	0.123145097969932	0.50334511133144
ARVCF	0.0931936474381337	0.503793658660569
POLR3H	0.0423008310838659	0.521007428693135
GAL3ST1	-0.0967632751055731	0.544161986124761
C22orf24	0.151850165202229	0.548399627979228
ATF4	0.0859213043020483	0.555251235842668
SERPIND1	0.0849823126908503	0.559669128798504
OSM	-0.120593077619445	0.563620413856687
A4GALT	0.0567875789101988	0.563620413856687
NFAM1	-0.0630178945243152	0.569483768995498
APOBEC3D	0.0979240100547702	0.575422357054202
FAM230B	1.30579877550222	0.580301750367331
POTEF	1.30520206023269	0.580301750367331
COMT	0.0550941952103648	0.580301750367331
MIR130B	0.605896243410736	0.585076928831177
OR11H12	-1.28588194406987	0.585076928831177
MIEF1	-0.049765268102317	0.585076928831177
HIRA	-0.0719768289817692	0.585076928831177
CELSR1	-0.0360711996936438	0.585076928831177
UPB1	-0.0894614029398133	0.585076928831177
TBC1D22A	0.0668917579454227	0.585076928831177
MIOX	0.0579132425928097	0.589045524510018
PI4KAP1	-0.0792751421599615	0.589816767781621
SCUBE1	-0.0708741531844214	0.590882657562671
LARGE-AS1	0.0660837040235548	0.599449712168532
CENPM	0.081935703749192	0.600689344465087
RANGAP1	-0.062681361147175	0.601530080062587
XRCC6	0.0825819749882751	0.607632211442367
LINC00229	0.128408979746102	0.611570226730704
LINC00899	-0.0845249877945848	0.614793749455428
ELFN2	-0.0441978732374846	0.623033198362381
IL2RB	-0.0545261943961457	0.623191858405519
SLC16A8	0.0804549573647548	0.631250660131136
TOP1P2	0.050222676326697	0.631250660131136
LOC730668	0.0580794860330726	0.631917192449189
RIMBP3	0.0770302054276329	0.637548855610476
NEFH	0.0609010655264751	0.638916554827126
TPTEP1	0.09378040729288	0.638916554827126
CRYBB2	0.120848108839506	0.651322639408264
LOC100506472	-0.0688048331268641	0.651322639408264
POTEH	0.117290221467615	0.651322639408264
KLHDC7B	-0.0687491793756825	0.651322639408264
H1F0	-0.0720910536108301	0.651322639408264
MTMR3	0.0234862539096155	0.651322639408264
RASD2	0.0576935363749393	0.652023155042944
MKL1	0.0518874055463935	0.664259949905457
TEX33	-0.0860488023277437	0.664259949905457
TIMP3	-0.0423410258213178	0.664259949905457
KIAA1656	0.0451128540034213	0.664259949905457
PEX26	0.0292058804393228	0.664259949905457
ARHGAP8	-0.464236243388368	0.672171442761534
CBX7	0.049878947830836	0.677681958625694
ZNF280A	0.0469993937254897	0.677681958625694
ATXN10	0.0388265526429885	0.680167505400709
LDOC1L	-0.047286156887619	0.680167505400709
GTSE1-AS1	0.0824048055665544	0.680167505400709
POTEJ	0.891419258714873	0.680167505400709
DRICH1	-0.0875697355163253	0.680167505400709
FLJ41941	0.0582889151596647	0.706855376383069
MRPL40	0.106199958365246	0.706938452746718
TMEM211	0.139991600819776	0.708337776874779
RNU12	-0.24020845135889	0.711297893300361
MCHR1	0.0639217924401991	0.713362266910641
PPARA	-0.0200925969892482	0.713362266910641
BIK	0.0794631775489318	0.720581608702711
LOC391322	-0.13370325531851	0.720581608702711
DDTL	-0.0828635055116032	0.720581608702711
HMOX1	0.076442245153224	0.724124135520299
PARVB	-0.0367556274060565	0.724140595991681
SBF1	0.0321961676385258	0.724271474736596
LOC339666	-0.0797836740637977	0.728204002791602
CECR5	-0.0563019093075837	0.731382098574913
TXN2	-0.0672261801082658	0.754364222557391
TMPRSS6	0.0620566873146618	0.757109848542141
HIC2	0.0285058422835077	0.759880821080182
SYCE3	-0.127414081317447	0.771796603105787
TRMU	-0.0639527807826179	0.778115098415018
FAM230C	-0.780816297050875	0.778115098415018
PKDREJ	0.0285906371791723	0.779401304666281
KDELR3	-0.0415498835377011	0.780244987708469
TXNRD2	0.0512381823285613	0.788303525902184
CHKB-CPT1B	0.256405361216909	0.790619262558475
TNFRSF13C	-0.107091081821661	0.790619262558475
ADRBK2	-0.0246796494124147	0.79653500642762
MIR3201	-0.255644394787268	0.807270242935669
MIR1286	0.227687722239555	0.807378722691103
LOC100128531	-0.0628657993876583	0.808253111152403
GALR3	0.0590696133867342	0.815304102758993
SERHL	-0.133874511240411	0.815461478124638
BMS1P20	-0.0427001727805737	0.816444662573177
SERHL2	0.0916956684395044	0.816940255388393
SNORD83B	0.208679797928149	0.816940255388393
SCARF2	0.0252942774341339	0.816940255388393
CRYBB1	-0.0982829198269153	0.816940255388393
GUCD1	-0.0437098717183097	0.816940255388393
SMC1B	-0.0277188156667882	0.816940255388393
MIRLET7BHG	0.0318277406360661	0.816940255388393
TCN2	0.0313979341133973	0.826081322007344
PIM3	0.0424760990551755	0.842568583988899
GRAP2	0.0552438118921921	0.842568583988899
THAP7-AS1	-0.0293773617582701	0.853301229605561
POLR2F	-0.0441049595759717	0.853301229605561
SREBF2	-0.0217947443775713	0.853301229605561
MFNG	0.0294927773712663	0.853301229605561
POTEM	0.319816364024991	0.860079607841798
SNRPD3	0.0294990193929498	0.862100376262156
DGCR11	0.0386877600394193	0.863296289094925
MAPK12	-0.0473730433011079	0.863296289094925
CSNK1E	0.0956191295314958	0.864924381896824
DENND6B	-0.0455745120185604	0.864924381896824
GGT3P	0.0538344630852817	0.864924381896824
LRRC74B	-0.019529404848063	0.867585446791211
PDXP	-0.037625336930393	0.877905239291828
MORC2-AS1	-0.0300938415835131	0.880714575840423
UPK3A	0.0386024487653013	0.880714575840423
MIF-AS1	0.0337357183678524	0.88623637737597
HORMAD2	-0.0363035076103965	0.88623637737597
ANKRD62P1-PARP4P3	-0.0353137331800626	0.88623637737597
POM121L10P	-0.0168689929261863	0.88623637737597
INPP5J	0.027326701903335	0.88623637737597
MIR301B	0.181608069017143	0.88623637737597
RNF215	-0.0346879450168949	0.89334060439496
RSPH14	-0.0337121549666389	0.89334060439496
TBC1D10A	0.0203473542308581	0.895073531812301
VPREB1	-0.046700973331934	0.895073531812301
OSBP2	-0.0101776328492873	0.895446668442879
GNAZ	-0.0284286628496632	0.895446668442879
RIBC2	0.0351010767526671	0.895446668442879
EP300	0.0150012756050885	0.895446668442879
SMDT1	-0.0293337300474057	0.895446668442879
DGCR14	0.0178849527828136	0.898953519583629
SSTR3	0.0175931677159396	0.898953519583629
MAPK11	0.0238288117278837	0.9064460550303
SEPT5	0.0997398100469009	0.911373803922545
NCAPH2	0.0135289377880354	0.913789832294746
LINC00634	0.0358186327804238	0.917676839863464
CCDC116	0.0195027701549593	0.918090040691427
MIR548J	-0.0958263570629278	0.918090040691427
APOBEC3C	0.0271080339902615	0.922386326266854
PPM1F	0.0127433776704863	0.922386326266854
POM121L4P	-0.0195008090485614	0.922386326266854
TMEM191C	0.041931983390002	0.923456026192188
KIAA1644	-0.0123602619328137	0.923456026192188
PITPNB	0.0312837404017985	0.923456026192188
CBX6	0.0140677304269304	0.925919549611064
SH3BP1	0.0173900799236481	0.93077462697134
CPT1B	-0.0433136177336939	0.93077462697134
POTEG	0.0776168651747897	0.937298627433158
ZNF280B	0.0106063778977863	0.940167383457889
SUSD2	-0.0136833501473385	0.940167383457889
CABP7	-0.0130646715828632	0.943649935631634
ZBED4	-0.0100395562322473	0.943649935631634
LGALS2	-0.0271335387620273	0.946894464301372
MIR4762	-0.0563219346591225	0.95437410293086
DNAJB7	-0.0113377556175379	0.95598458850905
NUP50	0.00611056263825998	0.95598458850905
CRYBB3	-0.025100740820194	0.95598458850905
LL22NC03-63E9.3	-0.0092638278679343	0.95598458850905
DGCR10	0.016426513186269	0.95598458850905
PHF5A	0.0157449168643993	0.95598458850905
CECR7	0.0112791958685763	0.95598458850905
IGLL1	0.0130234368122108	0.95598458850905
C1QTNF6	-0.00856034702330428	0.958786205837605
CACNG2	0.00765290375480721	0.96087084715548
NOL12	-0.00773194287048406	0.96087084715548
ZC3H7B	-0.00739954827483278	0.962653497557973
PRR14L	0.00381704070208763	0.968356704413338
DGCR9	0.00653821608165293	0.974990029010274
CCDC117	-0.00607554844671887	0.974990029010274
LARGE	-0.00404008500079199	0.976468850359561
DESI1	0.0050366165109821	0.976468850359561
RTN4R	-0.00563983570123072	0.979039140995808
LZTR1	-0.00431543058635521	0.981239601994994
TFIP11	-0.0024866077911843	0.986481538730098
ALG12	0.00352145018489475	0.986681280280419
PHF21B	0.0017101529818157	0.986681280280419
GSTT1	0.00424394820517084	0.990707971846189
MIR185	0.0118843459806239	0.990809059744255
MIR1249	-0.00853514064048687	0.992014002201341
OR11H1	0.00303562053283328	0.993520816100702
SEC14L2	-0.000456494153822954	0.997861284632959
OR11H2	0.00953215618957237	0.997861284632959
FLJ43681	0.00848603615363139	0.997861284632959
RANBP1	0.000143656977491071	0.999370295479905
