# Supplementary material for: ARPIR: automatic RNA-Seq pipelines with interactive report
Source: BMC Bioinformatics. 2020 Dec 21;21(Suppl 19):574. doi: 10.1186/s12859-020-03846-2 (PMC7751108; doi:10.1186/s12859-020-03846-2)
Supplement: Supplementary file 7 — Additional file 7: Table S6. List of genes differentially expressed and relative Fold Changes identify by kallisto-sleuth pipeline. [file 12859_2020_3846_MOESM7_ESM.csv]

Gene	FoldChange	pValue
IL17RA	-1.3529757528748	0
KIAA1671	-1.37364758647493	0
RBFOX2	0.664082050344167	0
TUG1	-1.45405096624593	2.62918507987256e-252
ST13	-1.38570853626633	1.1595567025808e-237
FAM83F	-7.46848240374166	2.18486056959846e-217
TOB2	1.3956284922566	1.2177326353901e-213
MYH9	1.0628771328803	3.61780675404428e-213
ZDHHC8	-1.17324675359091	2.34465827011174e-212
KCNJ4	-1.27968034377375	2.27364867293559e-211
RFPL1S	1.12096766840527	5.97107355614347e-171
ASPHD2	1.30417504143931	4.73615226801847e-166
APOBEC3F	-1.3257594410689	5.08654250005894e-165
LINC00898	-1.11552973439838	1.15242145426491e-164
MN1	1.35805975876341	1.97555314749053e-163
MORC2	-1.04153554785076	7.79912156334451e-157
TTC28-AS1	-1.36415721482667	2.98098585827616e-152
TMEM121B	1.35544338046586	8.00433089265923e-144
WNT7B	-1.0936855432118	4.06488842193146e-141
BCR	0.748011103326486	4.91122731194296e-135
LMF2	1.40649469807016	1.72381532680002e-134
RRP7A	-1.1171276031502	1.16124367266916e-133
CACNA1I	-1.49650018574519	1.95728288304267e-132
KLHL22	-1.25138996925241	1.89834112251032e-131
AC000093.1	1.35616771652254	6.46395125158325e-128
TANGO2	1.37697913311895	4.62167462082481e-127
MGAT3	0.679770170347075	1.23153499744001e-124
NA	1.33753660488394	5.21938359156824e-122
SOX10	-1.18460851542518	1.06097805401532e-120
AP000550.1	-1.29436234059864	1.79926438071892e-110
ANKRD54	0.982028110824848	2.40160394886614e-105
TAB1	1.02579797612408	4.94228662936445e-100
DRG1	1.36533481826848	2.91135863556235e-99
ENTHD1	1.04839081532816	2.87778608385973e-97
TBX1	1.28404566636961	9.50716273751455e-96
PES1	1.44583094367387	2.47731353899843e-95
CHADL	-1.09579363375401	7.97312339066156e-93
EFCAB6	-1.3545982647844	4.29168842741939e-91
SUN2	-1.3081466897191	2.51757141048081e-87
TMEM184B	1.4842189570494	6.6680716074937e-87
PIWIL3	1.41811767103628	2.30660420517562e-86
SLC25A18	-1.10437474052645	8.54259382950184e-84
CARD10	1.11598216095216	2.51995799376793e-83
MLC1	1.07791519011677	2.76694674340673e-83
RTCB	-1.1807146859259	2.29321352808851e-81
PACSIN2	-1.05993108641287	1.74888422129226e-80
RHBDD3	-1.32766359607591	3.91687811342814e-80
SLC5A4	-1.12882488283434	6.47837552495335e-77
MAPK1	-1.1193704602642	2.52827317114355e-76
CCDC157	0.734233114302932	5.23438453747949e-76
GRAMD4	1.08856056060764	4.34610059982252e-75
APOL6	0.400222648909397	1.1949143087604e-73
NPTXR	-1.0843093897591	1.23056291215363e-73
CECR2	-0.721412177951662	3.94466673817496e-71
ATP5MGL	-1.5753443809053	4.88037036822986e-71
TMEM191A	-1.02615511310898	6.89629964432818e-70
ADORA2A-AS1	1.15783298957592	6.06640848028637e-69
TTC38	0.691995584495757	1.09261522719179e-67
TUBA3FP	-1.08240192073533	1.11441850398744e-67
AC008132.1	-1.3604093793963	5.7496176751282e-66
NF2	0.912756870139838	1.34443283171347e-64
TNRC6B	1.02511044993052	5.38564841012508e-64
POM121L8P	-1.47542017746266	3.81173397175697e-63
CRELD2	1.26469423806682	5.02238843217542e-63
PRODH	1.28726304333747	3.31290834536274e-62
UBE2L3	0.593680105034189	5.06109712616738e-62
KCTD17	1.08575860173315	7.79314764309482e-62
RBX1	1.43448848912773	4.4065182112101e-61
SELENOO	1.2882702169285	1.001844659809e-60
CECR3	-1.20471116670843	2.12212381181013e-60
GGA1	1.19150437984078	8.71731964728198e-60
PDGFB	-1.03930491284608	7.41611529786041e-59
PRR5	1.08888342050254	2.14559215336984e-58
MED15	-1.12295766470072	8.98723720996368e-58
CRYBB2P1	-0.944816303004146	1.60844050047944e-57
PICK1	1.14943042631748	3.08904703972605e-57
RRP7BP	-1.38630508294368	2.5194754370912e-56
SEPT3	1.3967810100355	7.75326204090779e-56
CLDN5	1.73684895827402	4.21480372528342e-55
SNAP29	0.717158093114577	6.18358213330768e-55
ADA2	-0.898761175296517	1.22684698081192e-54
XPNPEP3	-1.12513863916449	1.89720647550348e-54
TRABD	-1.15590662359879	1.16413410130827e-53
EMID1	-0.725200482947335	1.42689607430264e-53
AL121672.1	-1.36702981395826	4.72937632480559e-52
PPP6R2	0.401718768959048	1.13273249619347e-51
CRKL	-0.75711061984737	3.97789221053657e-51
UFD1	-0.84105135472603	9.19289441846852e-50
TUBGCP6	1.08037797219006	3.5315503375891e-49
ZNF74	0.475617159238304	1.41196340367226e-48
SYNGR1	1.42571738474613	4.29960847153904e-47
C22orf15	1.26504677408676	3.83186069403826e-46
GAB4	-1.04132786000589	1.83609568001759e-45
GUSBP11	0.701867607780364	3.60249220254912e-44
PLXNB2	0.711967740598792	1.40720849298738e-43
IL17REL	-1.35792132391601	1.48145596878951e-43
KREMEN1	-1.13071933015093	2.54764403215924e-43
OGFRP1	-1.15959570324784	1.24365599537137e-41
TYMP	-1.32856170465765	1.50311269128429e-41
LL22NC01-81G9.3	1.09980739429089	1.61327578439952e-41
NCF4	1.23107511868029	9.57760281026942e-41
SMTN	-1.40269096620318	1.70150404269043e-40
APOL3	-1.34384764340943	1.83972302577985e-39
FBXW4P1	-1.00936051052776	3.90585843797985e-39
NAGA	0.651200736835447	5.49719616894094e-39
LRRC75B	1.3437441883465	6.7130861985209e-38
RTL10	-1.14029200714336	9.1622158289232e-38
PATZ1	-1.36057020213492	1.44187152548524e-37
C22orf31	-0.997572365701368	1.54016740394811e-37
FBXO7	1.10453530333843	3.72289413581689e-36
RFPL3S	1.07198702441412	3.94069794673841e-36
TOMM22	0.686298389455654	4.00137742409448e-36
TTLL1	0.69534066047443	5.96433448887995e-36
PANX2	-0.976266852173617	6.62599232617499e-35
RNF185	-1.05289027076167	1.86654478421889e-34
GTPBP1	0.57719433955713	4.40472817943874e-34
FBLN1	1.4749792062224	5.84143401564079e-34
SEZ6L	0.934633252023193	7.43999316373087e-32
IFT27	-1.12225636273749	1.1726141710024e-31
PRR34	1.26371337301053	1.69066156414536e-31
APOBEC3A	-0.742978023115207	1.23039300119218e-30
PIK3IP1	-1.48333601065565	1.60075710490984e-30
SLC2A11	0.528125465353042	3.86868374156075e-30
CHKB	0.729341673318535	7.47211688769364e-30
SCO2	-1.42347750769974	9.28452214482764e-30
MMP11	-0.687715209260244	1.64078154032856e-29
LIMK2	-0.620841180697194	1.74562443590548e-29
ARHGAP8	1.39464488023116	3.30935624549742e-29
CDC42EP1	-0.717810432377525	6.81937631206648e-29
TOM1	1.03411928294	2.70146474438893e-28
HSCB	-1.24940565732544	6.54585779434819e-28
FAM19A5	-0.54488420256807	7.23032111459123e-28
DGCR2	-0.489787857303235	1.48232887601056e-27
DMC1	-0.683616401976683	1.57597493508709e-27
CDC45	1.00562631777724	4.88979716561768e-27
ODF3B	-1.13998892330501	6.18821537030325e-27
BCL2L13	1.36067086635947	2.58725985548762e-26
SLC25A1	1.3500584359597	2.61776253110158e-26
AIFM3	1.03072746708335	5.07297577112292e-26
ZNRF3-AS1	-0.670614188238482	9.08674150194577e-26
EIF3L	1.49603648088513	1.46278160237777e-25
FBXW4	-0.956592614583277	1.96170510398578e-25
L3MBTL2	-0.66561106450348	2.26520308209787e-25
TCF20	-0.437488238072856	5.31925427269634e-25
LRP5L	1.20276986053849	5.47267509835332e-25
DERL3	-0.459892939750502	6.60212368215991e-25
ATP6V1E1	1.51773252837377	7.89568653624398e-25
ADSL	1.50372945622604	1.49158722817019e-24
XBP1	-0.588089545482737	3.29669827867898e-24
SAMM50	0.693074860190454	4.64022186873055e-24
BRD1	-0.575853676822802	6.7886643214313e-24
ZMAT5	-1.09797210351699	7.89561012538811e-24
BCRP2	-0.902183900057986	8.02733317039848e-24
EFCAB6-AS1	0.651644065981039	8.16954728222599e-24
RAC2	1.12848994534423	1.31416621257331e-23
CPT1B	0.56945210022338	1.92172530236953e-23
MOV10L1	-1.09701138503402	2.04498396997329e-23
UQCR10	-0.769454245492882	5.50418425730094e-23
PI4KA	1.46994452585192	9.26810546982354e-23
LGALS1	1.16574625827484	1.7973849720924e-22
CYB5R3	1.16646660589375	4.10840104250821e-22
P2RX6	-0.82326442478309	8.58858740323728e-22
HDAC10	-0.743191426353874	1.50104705865384e-21
MB	1.67429645479833	2.19797888456431e-21
APOBEC3B	1.37215608390377	2.32381772761567e-21
MAFF	0.622109756916698	2.62664471007476e-21
C22orf23	0.570807325036846	4.11384508355568e-21
RABL2B	-0.68760574603202	1.23986760507797e-20
NDUFA6-DT	-0.709970577992425	1.2636956711695e-20
HDHD5-AS1	-1.39858313594346	2.82701075740522e-20
CASTOR1	-0.745686738203586	3.36415338114968e-20
TRMT2A	0.615845458713795	4.56845160560386e-20
MPST	-0.927628132096547	6.28005453910355e-20
DGCR8	0.646903146882402	7.05841350055219e-20
RGL4	0.655939406313133	1.78218346371256e-19
TPST2	-0.463913363615342	3.90450531434041e-19
EIF4ENIF1	-1.07726668424897	4.92635690827291e-19
YWHAH	-0.583616011395565	5.21867960596695e-19
KIAA0930	-0.190810628853642	5.44705336469673e-19
CBY1	-1.15186264252739	6.54890407282921e-19
DEPDC5	6.56504638727859	7.90532842871733e-19
APOL5	0.746645186386065	8.49940721042449e-19
TRIOBP	0.713139312148236	1.95705629248384e-18
APOL1	-1.27726073602489	2.48620614438832e-18
SLC5A1	-0.210687227969668	3.04719691576005e-18
RFPL1	-0.690675033700085	1.00612737962349e-17
YDJC	0.655057586001094	2.95364793970237e-17
TEF	-0.964253572698779	6.84552149995963e-17
ADORA2A	-0.67832201168747	7.50011185588548e-17
DGCR5	0.298025453659293	8.04226604127004e-17
SEC14L4	0.831989235890214	1.44124390201645e-16
DGCR6L	0.688184684283603	2.03224253258205e-16
DGCR6	-0.701754416339745	2.94993284194087e-16
CRYBA4	0.74222288170441	3.98471434598495e-16
BPIFC	0.726720751451105	6.43249588993528e-16
LINC00207	-1.68166482472992	1.00698841796449e-15
DUSP18	-0.695802146070744	1.24448291978256e-15
CCDC188	-0.770710570868462	1.40271890422948e-15
PRR34-AS1	-1.48189393873389	2.95108677755429e-15
SHANK3	-0.709516727509071	1.13890804895064e-14
ARSA	0.771628298501438	2.48502525869793e-14
CDPF1	-1.08213106591831	7.65684773762094e-14
VPREB3	-1.14111440339838	1.02376981870527e-13
PARVG	0.328939718280658	1.11242445037924e-13
MTFP1	0.556338897651663	2.75414247540896e-13
CHKB-DT	-1.07686261342561	2.83738012681231e-13
AP1B1P1	-0.64665923665534	5.99507469200374e-13
PI4KAP2	-1.07324428431623	7.7463824934805e-13
SEC14L3	-0.352069587763826	1.32425478594253e-12
SDF2L1	-0.601263617368347	1.6681148105204e-12
LIF	0.25192088205713	1.68593798002203e-12
AP1B1	0.622352269998229	1.78331092003296e-12
XKR3	0.524621321888816	2.4972195596639e-12
APOBEC3H	-0.684307350684134	5.95765663059697e-11
PRAME	-1.06282592554534	9.50020562141505e-11
C22orf39	0.670709019361619	9.73032889329016e-11
LINC00896	0.717421538587205	1.03358062193031e-10
HMGXB4	0.621878911724338	1.43698190662443e-10
GP1BB	0.720544270706911	6.53402953005938e-10
SDC4P	1.30324985781712	1.65771923492812e-09
EWSR1	0.620649060911436	1.81585183139287e-09
PPIL2	0.689717439487781	2.0032231555861e-09
DDT	-0.922432427885081	3.15440399922703e-09
SNU13	0.503574329333828	4.76188628575643e-09
PNPLA5	-1.30186630742413	8.32606877636981e-09
CCDC134	-0.640792647465575	1.0045142443357e-08
SEC14L6	0.687456660543035	1.11844864549875e-08
POM121L7P	-0.578005155181275	1.21467192893093e-08
BID	-0.519239859462956	1.63862571621987e-08
TST	0.307524112392671	1.63590042199171e-08
SELENOM	-0.53478985871399	1.95137972077818e-08
RPL23AP82	-0.906273015480892	3.58017707444949e-08
THAP7	1.81343976544244	3.71795529202367e-08
MIR658	-4.13871641224157	6.80118201378196e-08
ASCC2	0.367716440767889	7.50945151642509e-08
TNFRSF11A	-1.46838699044228	9.85647647974212e-08
SLC25A17	-0.571774184757689	1.53354234337001e-07
SPECC1L	-0.201266585237441	1.90374340816536e-07
PISD	-1.43333631235815	3.14686461753872e-07
WBP2NL	0.21701347801007	5.25366381829453e-07
MIR3199-1	-0.853201148131201	5.7175867531023e-07
RPL3	-0.577745446446676	6.64712058274924e-07
GNB1L	-0.790011487665549	7.12549587110175e-07
APOBEC3C	-0.559417889910666	7.79355193729291e-07
RFPL3	-0.720340894235026	8.81389677386847e-07
HSFY1P1	-0.517414441219747	2.15507145696276e-06
CABIN1	-0.298720683509356	2.69491306660679e-06
MIR3198-1	-1.51157734568054	3.1244404068194e-06
POM121L1P	-0.20818107814109	6.62534607316208e-06
GGTLC2	0.65269688288958	6.68967293359962e-06
ZNRF3	-0.614655574664805	9.8491729398313e-06
SYN3	0.619505345259247	1.16215384710192e-05
MIRLET7B	3.65378211252974	1.78323861223918e-05
MIR3909	-1.02197241912772	1.89479344823582e-05
MIR3619	-1.11153750766126	2.80092673124677e-05
SFI1	-0.507960105798876	4.35663591989039e-05
SERHL2	-5.31549767178914	5.2473090027593e-05
DDX17	-0.237632868922945	5.34675332491448e-05
SLC7A4	1.38633452685565	0.000108115271245091
MCAT	0.237872238840203	0.000115952273690646
GGT1	-0.577127344915205	0.000117878279679735
MIF	-0.33919197064263	0.000121809891562247
GGT5	0.542450804496743	0.000123391073051556
SNORD83A	2.60752689127136	0.000142258984431009
MIR3928	1.34516110476735	0.000318866351744123
BCRP6	-1.59350440610632	0.000468352865109222
THOC5	0.565286462927662	0.000495840384745115
DGCR9	0.362186588389534	0.000501958029851649
RFPL2	-0.951811336622515	0.00065072943875756
SNORD43	0.935106278075374	0.000808984020607611
RASSF6	-1.16343913067546	0.000854251530288394
MIR659	0.84158555223983	0.00120828900327331
PLA2G6	0.956779478937255	0.00905757925812025
WDR31	-2.54778944794544	0.00971892076950781
AL031587.2	1.46332915356827	0.0111008079826992
FAM118A	-0.131302541549411	0.01115056001009
RN7SL18P	1.15289806587562	0.0111338211472456
TPTEP2	-0.598316425067277	0.0113806011208011
APOBEC3G	0.2047266031698	0.0121710247783324
MIRLET7A3	-0.850367514118477	0.0148704944651446
RPS19BP1	0.232642795137424	0.0169617345137868
ZNF70	0.13321136711592	0.0211799170540557
TCN2	-3.34188693872141	0.0225222013246067
IGLL5	-0.3121704422574	0.0231424300119132
MIR4534	-0.931640843670247	0.0312094944716631
TMEM191C	0.377596529885414	0.0416297950772105
CYTH4	-0.121555081165137	0.0426931601046882
CHCHD10	-0.338830922620619	0.044047086967569
HPS4	-0.183588922325329	0.0500161161239118
SLC35E4	0.138639524260655	0.0532295593142237
MEI1	0.127545936726054	0.0533268079177782
MIR648	0.620986742735812	0.0533701163403768
LINC00535	1.83527950871126	0.0538238866814449
NCAPH2	0.19211990743226	0.0539955898122282
ARFGAP3	-0.342998466872236	0.0555784473664209
LINC01310	0.110180561024363	0.0573934860181627
POM121L9P	-0.0941543742120526	0.057915896788472
MICAL3	2.86430438555786	0.0583326001890353
JOSD1	-0.111818396654561	0.0591721485543547
ACR	-0.156228608777999	0.0650193778931651
TOP3B	0.120296506062773	0.0655608899840402
TTLL12	-0.11311676162866	0.066926872951864
TXN2	-0.636605781762729	0.073508999476182
MIR4761	0.80274715275086	0.0737774745668013
SGSM1	-0.0494195637975311	0.0774453592112275
CHEK2	1.08354252362691	0.0799001574021762
MIR4764	-0.639773781640924	0.0806464317059162
CYP2D6	2.50828000208595	0.0837838863828033
TUBA8	0.218657920083294	0.0926746097391247
CYP2D7	0.145005993502878	0.0939195620845686
POM121L4P	-0.247059526292618	0.0963377403072142
MIR4766	0.927112510391653	0.0969793474002487
ENAM	-1.25698472235424	0.0988606319123441
POLR3H	0.130659342448759	0.101440487032204
ACO2	0.134748758920313	0.105724545937923
IGLL3P	0.263726681440809	0.105979248226973
SEC14L2	-0.142263927123923	0.108024569310775
PARVB	-0.287182570915901	0.113177019543383
FAM227A	-2.2417700367917	0.113813356910603
MICALL1	0.0898962498888613	0.114292845905234
MYO18B	-0.0658594014940155	0.117901612825869
MIR650	0.641124032026898	0.117823502745995
PMM1	-0.176228640451368	0.119809179317119
BCRP4	-0.746087788784791	0.121346052493124
PVALB	-0.249481176901031	0.125095306816616
PHF21B	0.484194881445887	0.130838044097175
CES5AP1	-0.369033630166911	0.131367603040562
MIEF1	2.59744301560922	0.136635825377882
RNF215	0.125765467372381	0.143197068043229
RASL10A	-0.122452911720626	0.146045527811653
CSF2RB	0.0706534181286389	0.154162049657872
SKAP1-AS1	0.690079345931344	0.157577997075062
NUP50-DT	-0.104240366488007	0.169588977821628
DDTL	-0.109118043466769	0.172889427999613
SRRD	1.40929256059624	0.183482058921761
PLA2G3	-0.0886694585832067	0.184361068676774
GSC2	-0.197183671692227	0.189555370023755
FOXRED2	0.0621541577555489	0.191498992493549
AC016027.1	1.14689493890647	0.194263011567421
GCAT	0.155947962251731	0.19568679072112
GTSE1	-0.0785766152489466	0.196974620870612
USP18	0.0954728850682345	0.20125402638921
ATF4	0.104936564165093	0.202128862493461
MIR33A	0.573961979177632	0.207027296361465
C22orf42	0.228657153397458	0.20950063877981
CERK	0.0325632804503	0.22426728572976
C22orf34	0.132652430412506	0.23074149195795
POTEH	0.140365331660077	0.237202351259224
TFIP11	0.0965919702648587	0.242826409016574
LINC00899	-0.202914044597655	0.242660048478986
MCM5	-0.12725455043539	0.244132642427979
AL139002.1	-1.07032626640319	0.246121377511112
ISX	-0.0653957469024957	0.252851101732528
AC007663.2	0.0832196722166148	0.253869251984026
THAP7-AS1	-0.0956463636652038	0.256196632759226
SGSM3	-0.0785618515923857	0.256635684967743
ATXN10	0.113766522798278	0.258490164043235
HDHD5	-0.181742781733276	0.259459631843767
APOL2	-0.164851251368582	0.271260111092553
MIR4535	0.696006465016377	0.274829616728733
BAIAP2L2	-0.0774043884607696	0.278293894808685
RAB36	0.0634276236419879	0.284007147928535
YPEL1	0.0823522783615485	0.284942873420155
DHFR2	-0.402924841139988	0.288011432305816
TTC28	0.0415859956177789	0.288638575762802
NIPSNAP1	-0.0488493557078637	0.289063686109027
RIMBP3C	0.637337911372123	0.289583114219244
PHETA2	-0.0893334187264778	0.291897224032956
SEC14L5	-0.304025501530887	0.296001779302354
CENPM	0.131388234763043	0.300580201255694
SULT4A1	0.0866617856245366	0.301080301255525
SERHL	-0.139696811071173	0.301689983400615
MPPED1	0.0716171388452051	0.307922116079409
GRAP2	0.355182578765423	0.311305926220002
PNPLA3	0.065090303228331	0.315104451672351
RNF185-AS1	-1.25539530637813	0.32384266036222
ELFN2	-0.0381831858037923	0.324639340564587
NDUFA6	-0.215468397042001	0.32828070971813
GUCD1	-0.085328457985642	0.331801990533152
LINC00229	0.103558958693418	0.333504284186986
CCT8L2	0.071029343982954	0.338764054537431
COMT	1.30502475258368	0.339931954609983
CBX6	-0.11741035119842	0.344908823947205
TEX33	1.08308807159041	0.348626367891395
SNORD125	-0.297690062197048	0.353516656750657
MFSD1	-0.263408112675085	0.361679899478773
ZNF444	0.589770131853387	0.361143749456362
DNAL4	0.0836577825925541	0.361502735614151
IL2RB	-0.0488072162528943	0.363643505306339
RANGAP1	-0.054143601718064	0.364461248684249
TIMP3	-0.0454692174273642	0.365182697897809
NFAM1	-0.0451971589213469	0.375169151903749
AC236040.1	1.4159127814816	0.377566033255241
LARGE-AS1	0.190292959146231	0.378249685325313
BMS1P17	-1.30139837783781	0.386171792387309
MRTFA	0.0484943470712262	0.389641112829615
SERPIND1	0.0765451588599894	0.392668534815213
MFNG	-0.121630619562469	0.392836954501829
CHKB-CPT1B	-0.0855155632111225	0.393055511756438
LARGE1	0.0707159080034162	0.39548443806429
POLDIP3	0.0706304629468672	0.396370509130522
SCUBE1	-0.0584415270586872	0.399503781642004
TPTEP1	0.0724965704951163	0.40082579130008
RTL6	-0.0408678175788547	0.407278989414539
SEPT5	-0.172009643952918	0.408291998541455
C1QTNF6	-0.0899402748598413	0.411336322906051
CELSR1	-0.0261007410801575	0.419163323952274
SMARCB1	0.103393703295508	0.422818104291568
MTMR3	-0.2030903511393	0.4349161890173
MIOX	-0.142950200401847	0.435409291593907
BCRP3	0.0835384043769397	0.436942883909146
U62317.2	-0.0707217769238312	0.436752645240113
GAS2L1	0.444673343917786	0.437640313541494
KDELR3	-0.0825865347040845	0.438234899528869
UPB1	-0.056347199316917	0.440458798027118
H1F0	-0.0542419377274887	0.441981524527084
TBC1D10A	0.0762188704383413	0.443562406678246
MRPL40	0.128914254309246	0.445248818400692
SMC1B	-0.0453600157818277	0.451209685326012
ANKRD62P1-PARP4P3	-0.0676849403787833	0.450787508566213
UPK3A	0.123327487864126	0.454106026923779
ADM2	-0.268430514029209	0.458017040870065
CSDC2	0.0646170436938057	0.467342575689414
OSBP2	-0.0185185116999757	0.469496928760006
CIITA	0.323429502631281	0.470423600875514
MAPK8IP2	0.228545391618761	0.469945682931695
SLC16A8	0.0532982566795162	0.47371600704655
TBC1D22A	0.0397805774129828	0.474742440677058
TSPO	0.104988196921498	0.475392019322938
IGLV1-51	-0.281459477139785	0.484732685086156
KLHDC7B	-0.049624606511356	0.483464923453602
NUP50	-0.0808686921363822	0.489268128609139
TOP1	0.0353356963419501	0.491176903986802
ARVCF	0.0542184534779751	0.493507011951547
HORMAD2	-0.225316937574527	0.504168427118864
ZDHHC8P1	0.0595126709321992	0.510584111327458
APOBEC3D	0.0529274646122812	0.513284900200741
DENND6B	-0.0895347686908935	0.516432846252932
VPREB1	-0.1424266984967	0.518245024730121
GAL3ST1	0.156363241930118	0.521675236749079
GGT3P	0.0997194988211501	0.520117358231152
NEFH	0.0356001853109764	0.526611598813715
OSM	-0.0772611588024589	0.531440552290083
CACNG2	0.0520426130214193	0.530288875843754
AL021937.1	-0.0701791686005964	0.533767207699083
C22orf46	0.0255455506583576	0.543351088512362
PEX26	0.0426283533735449	0.545881047366666
AL022313.4	-0.0433270220885133	0.561085512137481
DRICH1	-0.0491361560395856	0.564030938739891
TRMU	-0.393756113752754	0.56834774361684
MIR3200	0.246335391796391	0.565609621203003
MIR3201	-0.317989598765603	0.579659179619937
ALG12	0.455227237376803	0.582907201311293
LINC01634	0.0380621693054245	0.591732602933513
GRK3	-0.0230124341817896	0.599984706693438
PPARA	-0.0692372332200121	0.60577446766233
MIR301B	0.278985020181321	0.613422487218379
OR11H1	-0.0473664763068225	0.618816275791797
RASD2	0.0321114346078862	0.618355512557105
A4GALT	0.0220669326802287	0.617830827282474
AP4S1	0.355976751896809	0.622334098528985
PARP4P3	0.124428721503035	0.623575176613651
SNORD83B	0.206173064404623	0.624299473642111
CBX7	0.0268295296080584	0.627103603010403
EIF3D	-0.0639223945058374	0.640273442471864
PDXP	-0.0496841844052891	0.643467792697917
AL022323.1	-0.0446477709198733	0.642790984452719
POLR2F	-0.049208130716696	0.644449481705931
CRYBB1	-0.123212033169746	0.647455140904392
RANBP1	0.0995959009695568	0.652633221597706
CRYBB2	0.0442704226528309	0.665129163349234
TSSK2	0.0391156428875345	0.671084442353661
PRR14L	-0.014853415069024	0.668719381502058
LRRC74B	0.0904378177030387	0.659643289656781
BIK	0.0405989222278413	0.664230447578693
IGLL1	0.054483863713186	0.679228205347605
MAPK12	-0.0511706825190106	0.686025954741371
ZNF280A	0.0238643234544014	0.687920587503073
IMMT	-0.304153926880118	0.696238515855995
SREBF2	-0.018447060726038	0.706131615641272
RSPH14	-0.032125981401667	0.712143214577139
SYCE3	-0.0688614230047555	0.712639032435941
MIF-AS1	-0.0288904884733643	0.72281688807939
PITPNB	-0.0306300325663209	0.722036693752265
SMDT1	-0.0334185076498357	0.73657096945562
CSNK1E	0.0404363645331201	0.739863299430024
GALR3	0.0283595560843816	0.745079400849753
TXNRD2	0.0267041782096733	0.751733839353246
INPP5J	0.0223219971607078	0.753065742792921
PKDREJ	0.0124537522235422	0.750626430710573
MIR130B	0.208300311745282	0.753002432418213
PIM3	0.0266433472061519	0.75911880832394
HMOX1	0.0303294939937954	0.760866654132856
CABP7	-0.0196896692052619	0.7618892553518
HIC2	0.0124674329200932	0.766707261025282
TNFRSF13C	-0.0713722193483239	0.767466103420165
MIR4762	-0.0857573917514651	0.779777227805226
MIRLET7BHG	0.0198163126098944	0.781408471117417
RTN4R	-0.0350352167659915	0.787038356406202
XRCC6	0.100894481799112	0.793097479769814
RNU12	-0.0866751997415053	0.790834029907894
IGLC1	0.063278759328844	0.795963446535086
LL22NC03-63E9.3	-0.0155352029733555	0.796090289176881
SHISAL1	-0.0143753271310706	0.796906656187893
DNAJB7	-0.0161567040314773	0.811454737716096
GSTT2B	-0.0357523429803832	0.81300948438174
TMPRSS6	0.0272515119491029	0.824793045831962
MCHR1	0.328564567234529	0.835442244526339
ZBED4	-0.0120997420844197	0.842031042390577
MORC2-AS1	-0.0190366580176149	0.842651480966252
SUSD2	-0.0122401108478684	0.8455177264274
NOL12	-0.0123790444840277	0.845321385526038
TMEM131L	-0.150071779091385	0.849611668124673
LZTR1	-0.0143002220203973	0.858395839307946
DGCR10	-0.0196704884081012	0.857705304051649
ESS2	0.00823339531987243	0.866541056683364
AP000356.3	-0.061351134944688	0.870102197547311
DGKB	-0.0511838952751808	0.875083449451283
LGALS2	-0.0182614569058439	0.879202588617989
SHISA8	0.0171905316176948	0.876946745287986
POTEG	0.159978311012349	0.891790899750695
SF3A1	-0.00961928707272094	0.904960535405322
MS4A10	-0.0923574712116252	0.906170464015246
SNRPD3	-0.00842400396007654	0.915734702604629
HIRA	-0.0129668762730883	0.915904071295671
EP300	0.00525153332652058	0.913448945111276
CCDC117	-0.00873393867852373	0.917435684599408
CRYBB3	-0.0228016449580728	0.920385148900697
PHF5A	-0.00790102428963998	0.938718350815419
DGCR11	-0.006929932170485	0.940078739305713
SREBF2-AS1	-0.064803280987725	0.936360636744589
SBF1	0.0029709829790874	0.942020567085286
SH3BP1	-0.00490983570454233	0.945854826745761
MAPK11	0.00506192525287347	0.945727122114141
RN7SL785P	-0.0463527933943435	0.94464844486106
NFYC	0.0393150375763218	0.96152946179165
ZC3H7B	0.00405509263251213	0.962219462987431
DESI1	-0.00274788570715422	0.96374375361664
PPM1F	-0.00175671382924013	0.97131608166586
MIR185	-0.0119796228762798	0.971718392744456
CCDC116	0.00154903675091172	0.982602462341135
AL022318.4	0.0233635801839678	0.980991727125481
LINC00634	-0.00301052094137186	0.985849357315122
MIR1286	-0.0136549242845857	0.976563162604535
MIR1249	-0.00821589427171218	0.975953003048518
MIR548J	0.00619322749539402	0.985568033936601
CECR7	0.00243795935679034	0.978038140516742
