# Supplementary material for: ARPIR: automatic RNA-Seq pipelines with interactive report
Source: BMC Bioinformatics. 2020 Dec 21;21(Suppl 19):574. doi: 10.1186/s12859-020-03846-2 (PMC7751108; doi:10.1186/s12859-020-03846-2)
Supplement: Supplementary file 8 — Additional file 8: Table S7. List of genes differentially expressed and relative Fold Changes identify by STAR-featureCounts-edgeR pipeline. [file 12859_2020_3846_MOESM8_ESM.csv]

	Gene	FoldChange	pValue
TUG1	TUG1	-2.06098112346644	0
CACNA1I	CACNA1I	-2.03420390147996	0
MN1	MN1	1.96340430350985	0
KIAA1671	KIAA1671	-1.95792050831281	0
IL17RA	IL17RA	-1.94841373489603	0
PI4KA	PI4KA	1.90290592252275	0
SUN2	SUN2	-1.50176033001137	0
RBFOX2	RBFOX2	0.977637441911899	0
APOBEC3F	APOBEC3F	-1.8644205364359	1.51561553780844e-317
PICK1	PICK1	1.62340631401378	4.78130843360449e-304
APOL3	APOL3	-1.10961182800875	1.0251102147738e-296
TMEM184B	TMEM184B	1.18158034250141	3.80460170383085e-294
MYH9	MYH9	1.53541295717592	1.92558088104075e-281
TOB2	TOB2	2.01997120639339	4.04849579523881e-251
ST13	ST13	-1.98613747550041	2.66132527572163e-243
KCNJ4	KCNJ4	-1.8384712876016	9.11038064670942e-239
TUBGCP6	TUBGCP6	1.5411584901652	1.34479783925091e-226
POM121L8P	POM121L8P	-2.00240694549167	2.3242065195451e-215
LMF2	LMF2	1.9733580933796	9.35727768827105e-210
RRP7A	RRP7A	-1.55047260717096	3.22480261975723e-209
PACSIN2	PACSIN2	-1.19748576133695	8.98088890926952e-205
PISD	PISD	-2.10017876193147	4.43755752710149e-201
FAM83F	FAM83F	-2.22271515280827	1.68329989939587e-200
SEZ6L	SEZ6L	0.726904432216129	1.63274864860891e-197
TTC28-AS1	TTC28-AS1	-1.40858329270366	5.9079023390202e-194
ASPHD2	ASPHD2	1.88628547179211	1.34465664035949e-192
NF2	NF2	0.65095648721929	1.36386166063106e-186
LINC00898	LINC00898	-1.60345605527215	1.83990187342835e-186
IL17REL	IL17REL	-1.92367462329337	1.11784412680403e-185
RFPL1S	RFPL1S	1.62286345604848	2.657154353645e-183
EFCAB6	EFCAB6	-1.26439875596742	2.83405810958045e-172
P2RX6	P2RX6	-1.40831208002048	6.41646553252774e-171
CRELD2	CRELD2	1.83565277300779	9.27644591896333e-171
MIAT	MIAT	0.609025633706079	1.6964132286142e-166
KLHL22	KLHL22	-1.6187074020768	1.84021582607398e-164
CECR6	CECR6	1.20188203602185	1.63661350842024e-163
CECR1	CECR1	-1.2797091335945	1.80905014063211e-163
TANGO2	TANGO2	1.99360932864249	9.83718038058691e-160
CARD10	CARD10	1.62699157720871	2.96896316108612e-155
NPTXR	NPTXR	-1.55321114468005	2.42457852957007e-154
CLTCL1	CLTCL1	-1.02589744031496	5.49069827563613e-154
PNPLA5	PNPLA5	-1.42942585174469	1.87451670301791e-150
WNT7B	WNT7B	-1.56542791972224	1.46158203764035e-148
MORC2	MORC2	-1.49750382978059	8.8179597056845e-148
LOC90834	LOC90834	1.84050296362202	8.8179597056845e-148
GSTTP2	GSTTP2	1.95883611589112	6.75662238409295e-146
BCR	BCR	1.00223535518846	3.602997068298e-145
GRAMD4	GRAMD4	1.56818247997608	2.56346558001912e-141
SOX10	SOX10	-1.70212370625793	7.58240441089802e-141
PRR5	PRR5	0.914474430053728	8.6560940337601e-135
SLC7A4	SLC7A4	2.00392846812912	1.06500982082891e-131
SEPT5-GP1BB	SEPT5-GP1BB	1.92746267231289	1.19991019271805e-129
C22orf29	C22orf29	-1.54272523308998	1.5776374253484e-128
LOC284933	LOC284933	-2.18463878352749	3.66364049326375e-128
MGAT3	MGAT3	1.0039622074058	6.9957162539559e-123
ANKRD54	ANKRD54	1.45472784100145	2.6021312959085e-122
DRG1	DRG1	1.98177528322692	6.96094574506801e-118
TYMP	TYMP	-1.09748588348194	1.28609860981753e-116
EIF3L	EIF3L	1.32900266633331	5.40088845861316e-114
TOM1	TOM1	0.880845967837624	6.1439210841301e-111
CHADL	CHADL	-1.57196482137768	1.3675020851255e-110
RHBDD3	RHBDD3	-1.90680350336925	2.22652316858345e-108
SFI1	SFI1	-0.696540083395654	1.11790802106794e-107
PDGFB	PDGFB	-1.41896923179282	3.38007675121074e-107
ZNF74	ZNF74	0.706667603103583	1.38789381939057e-106
CECR2	CECR2	-1.04186813122111	2.51667782563102e-104
SELO	SELO	1.8554698351128	2.40999535923936e-103
RTCB	RTCB	-1.69728965676252	3.44558937994366e-101
CYB5R3	CYB5R3	0.74086866389616	5.46663172341874e-100
PRR34	PRR34	1.84509731488376	6.27411641774411e-100
PRR34-AS1	PRR34-AS1	-2.04852811799607	8.6761405441129e-99
SLC25A1	SLC25A1	0.858079348851985	7.04230826521315e-97
SLC25A18	SLC25A18	-1.58238877509641	4.87625023283716e-96
MLC1	MLC1	1.050197637107	8.70185679178091e-96
TRABD	TRABD	-1.66400754391718	2.64224264177045e-94
PIWIL3	PIWIL3	0.654429852515865	1.61727809812848e-93
ENTHD1	ENTHD1	1.52086895916962	5.70026809076712e-93
TBX1	TBX1	1.0977706574114	5.0187929831672e-89
RRP7B	RRP7B	-1.95757252907049	3.7558985540735e-88
CDC45	CDC45	1.25587239955565	6.72111290371322e-85
ATP5L2	ATP5L2	-2.26776492172586	2.22307225362574e-84
RNF185	RNF185	-0.84606787194846	4.96581311266834e-84
SLC5A4	SLC5A4	-1.62490379881468	8.85538682529077e-81
UBE2L3	UBE2L3	0.648824814316132	1.84369426919296e-77
PPIL2	PPIL2	0.838171981720431	2.26395955842412e-77
UFD1L	UFD1L	-1.32574410880542	3.54449850726303e-76
FBXO7	FBXO7	1.05601128505162	3.76978420894199e-76
SEPT3	SEPT3	1.05817339881145	2.25475075694258e-74
TMEM191A	TMEM191A	-1.48139682851031	4.77541010931847e-74
RABL2B	RABL2B	-0.676623617195023	1.80057702265129e-73
APOL6	APOL6	0.580997754200069	3.81876926760396e-73
KCTD17	KCTD17	1.57677831418593	1.15290175869126e-72
CECR3	CECR3	-1.73419436161983	2.2530309978047e-72
CLDN5	CLDN5	1.29677177706595	1.54758062139313e-71
SHANK3	SHANK3	-0.94684785564981	2.32412633656386e-71
EIF4ENIF1	EIF4ENIF1	-0.779063771794984	6.44167868222154e-71
RBX1	RBX1	2.06335492033163	3.0981285108185e-70
CDPF1	CDPF1	-1.62570334942669	5.98145496192456e-69
FBLN1	FBLN1	0.801775336034937	6.79483659360673e-69
MAPK8IP2	MAPK8IP2	1.03058957598651	2.47205274746414e-68
PLXNB2	PLXNB2	1.03615806169448	9.1823397209336e-68
CRYBB2P1	CRYBB2P1	-1.37061155924428	1.91423307687875e-67
LRRC75B	LRRC75B	1.94788937873195	1.85294266489112e-66
ZNRF3	ZNRF3	-0.642255148086889	3.85798693986237e-66
TAB1	TAB1	0.880223239253774	7.50130238553876e-66
LRP5L	LRP5L	0.935150841000859	7.53820447093705e-66
PRODH	PRODH	1.16848917674229	5.21883046104438e-65
DGCR2	DGCR2	-0.490258485648172	1.00022086252235e-64
KREMEN1	KREMEN1	-0.826741365633411	1.8318156448557e-64
TTC38	TTC38	1.00423940695724	3.01634041017817e-64
ADSL	ADSL	1.23877032279696	9.1549011993375e-63
CRKL	CRKL	-1.08460062349299	9.98985804493081e-63
GAB4	GAB4	-1.49451754038582	1.82405295727817e-62
DEPDC5	DEPDC5	0.543833483918435	1.47722502179664e-61
TMEM191B	TMEM191B	2.044795390093	4.10642605345901e-59
C22orf15	C22orf15	1.83830072872114	1.01695658675798e-58
HDAC10	HDAC10	-1.10233956737008	1.02262047399448e-58
FBXW4P1	FBXW4P1	-1.41838343476204	1.33369419903924e-58
THAP7	THAP7	1.29804165607173	1.99123817912306e-58
SNAP29	SNAP29	1.0407793766719	1.00092847499587e-56
PATZ1	PATZ1	-0.804459375373712	2.64680638014965e-56
PANX2	PANX2	-0.615157938440229	3.67956201950049e-55
TUBA3FP	TUBA3FP	-1.57917338426635	1.19285576471582e-54
EMID1	EMID1	-1.03858216861582	2.73718212680403e-54
SLC2A11	SLC2A11	0.722531972700669	3.94606761472944e-53
PI4KAP2	PI4KAP2	-1.69900649900744	5.24644058546751e-52
ODF3B	ODF3B	-1.65964248512772	7.96808793152039e-52
ARSA	ARSA	0.519751106962964	1.243464090351e-51
SYN3	SYN3	0.631720840206666	5.34926591196613e-51
OGFRP1	OGFRP1	-1.6659636579615	6.60016169369415e-51
SMTN	SMTN	-0.476843222808837	4.67175103821355e-50
RAC2	RAC2	1.61544598714803	7.39946938632932e-50
TNRC6B	TNRC6B	-0.259698818234032	6.5334127337032e-49
MAFF	MAFF	0.551280309811437	8.68957687058833e-49
TRMT2A	TRMT2A	0.767067602645012	3.08348134379981e-45
GGA1	GGA1	0.579729129506394	6.40969985795749e-45
MB	MB	0.994389421359738	1.3948669016373e-43
MOV10L1	MOV10L1	-0.525774011467743	3.45008957387467e-43
GUSBP11	GUSBP11	1.01723074677432	4.99325561641602e-43
LL22NC01-81G9.3	LL22NC01-81G9.3	1.59913117268668	1.01540870768713e-42
SEC14L4	SEC14L4	1.00234432599455	2.79271954232335e-42
HSCB	HSCB	-1.78681985609237	8.40408339002948e-42
GTPBP1	GTPBP1	0.837515013790963	8.92373752505951e-42
XBP1	XBP1	-0.962449381229194	3.46533116628826e-41
NAGA	NAGA	0.94412774598132	9.19280035614803e-41
CDC42EP1	CDC42EP1	-1.02998693552366	7.21311331494039e-40
C22orf31	C22orf31	-1.43454951163234	1.80743785894335e-39
LINC00895	LINC00895	1.6440057135561	5.45962321985976e-39
TTLL1	TTLL1	0.822609037868369	5.56086357650474e-37
TOMM22	TOMM22	0.992258965305834	9.11029528207555e-37
LOC100130899	LOC100130899	0.595961072943204	1.75684773633577e-36
PRAME	PRAME	-0.611627143053385	4.88989040922706e-36
TCF20	TCF20	-0.505458598858825	6.26873375136343e-35
CCDC157	CCDC157	1.18137076751324	2.73248931471647e-34
DMC1	DMC1	-0.977329106112415	1.34427942280857e-33
RFPL2	RFPL2	-0.541172858565396	2.42857601507289e-33
MMP11	MMP11	-0.981765518384039	5.7351584805458e-33
UQCR10	UQCR10	-1.16535543467323	5.95299959290405e-33
APOBEC3B	APOBEC3B	1.18800932912738	4.10266020622042e-32
DDX17	DDX17	-0.622005846763207	6.2242527853515e-32
MAPK1	MAPK1	-0.688947020478125	6.47794520174459e-32
L3MBTL2	L3MBTL2	-0.953160635001559	7.4949176791088e-32
RFPL3S	RFPL3S	1.27345047636861	8.15690240522252e-32
DERL3	DERL3	-0.584046002400076	1.4439995766969e-31
FAM19A5	FAM19A5	-0.695046620165987	3.09032167943698e-31
LINC00207	LINC00207	-1.00451011181142	1.66696917331893e-30
NCF4	NCF4	1.10755178372073	2.30169645244171e-30
CABIN1	CABIN1	-0.391888823227952	2.31383200805463e-30
BRD1	BRD1	-0.828409321810824	6.45419626643688e-30
ZNRF3-AS1	ZNRF3-AS1	-0.950679221689953	2.55318104652211e-28
HMGXB4	HMGXB4	0.638475325983789	2.75736786254177e-28
DUSP18	DUSP18	-1.0003621247173	2.95944795634861e-28
SF3A1	SF3A1	0.557502292702798	3.48174327254774e-28
PIK3IP1	PIK3IP1	-0.600386151163418	1.92716152326029e-27
PES1	PES1	0.644552262086451	2.34444897386895e-27
LGALS1	LGALS1	1.67213319001791	9.40342367440731e-27
RGL4	RGL4	0.948641637654257	1.1658332825845e-26
SYNGR1	SYNGR1	0.656083415171341	1.81039312521595e-26
PPP6R2	PPP6R2	0.31411071921405	3.14597257286568e-26
GNB1L	GNB1L	-1.07180188049314	2.59777698509143e-25
GATSL3	GATSL3	-1.05935103499784	1.10478797120889e-24
AIFM3	AIFM3	0.454918515366836	5.81595772965965e-24
BPIFC	BPIFC	1.04276045528673	7.00822320594461e-24
PARVG	PARVG	0.597895535645226	1.05325711321508e-23
EFCAB6-AS1	EFCAB6-AS1	0.946508348153229	1.19636438396379e-23
CBY1	CBY1	-1.02619927749016	1.86169653431595e-23
NHP2L1	NHP2L1	0.647887511461192	1.06610625814761e-22
AP1B1	AP1B1	0.418122167269253	1.82447880587242e-22
DGCR8	DGCR8	0.519713393010153	2.85823187244544e-22
SAMM50	SAMM50	1.00935754215864	3.02764624572768e-22
MPST	MPST	-0.810974326526819	4.01352078861644e-22
YWHAH	YWHAH	-0.846195651628655	7.37209138681918e-22
ZDHHC8	ZDHHC8	-0.361423317668023	1.37655869451639e-21
LINC00896	LINC00896	0.997999396504358	1.73380013455627e-21
APOBEC3A	APOBEC3A	-0.920139324162529	1.85403314507552e-21
RFPL3	RFPL3	-1.18937974051393	2.3542094505951e-21
DGCR5	DGCR5	0.430515790464556	2.67513534084353e-21
APOL5	APOL5	1.07523083446231	4.45734055769659e-21
VPREB3	VPREB3	-1.62843156043986	7.72101813313663e-21
NDUFA6-AS1	NDUFA6-AS1	-1.09614520275488	3.66055875572073e-20
C22orf23	C22orf23	0.800946249346329	4.19387936464545e-20
CHKB-AS1	CHKB-AS1	-1.5182841299646	7.25032748089653e-20
ADORA2A-AS1	ADORA2A-AS1	-0.524364770106605	4.35106773033057e-19
BID	BID	-0.343195133132707	5.73892923693806e-19
KIAA0930	KIAA0930	-0.230852870576287	9.64297734203107e-19
YDJC	YDJC	0.956151215102966	1.03847211392945e-18
SDC4P	SDC4P	1.81730702384991	4.59973529602558e-18
C22orf39	C22orf39	0.607858980945354	5.36875616027845e-18
HSFY1P1	HSFY1P1	-0.849551023978675	5.48292613230556e-18
LIF	LIF	0.403526615907688	7.42113412170474e-18
ATP6V1E1	ATP6V1E1	0.572957083093808	2.94643788178626e-17
SLC5A1	SLC5A1	-0.286349252224406	3.78972229124108e-17
RPL3	RPL3	-0.899307135207475	4.55593967931995e-17
GGT5	GGT5	0.453660003992726	5.59473055580831e-17
TEF	TEF	-0.38510501743188	1.15922896297193e-15
PLA2G6	PLA2G6	0.438003534066421	1.39523789110117e-15
TPST2	TPST2	-0.474477864332943	1.42613234977083e-15
ZMAT5	ZMAT5	-0.88431995811566	2.43330691321407e-15
CRYBA4	CRYBA4	1.07273252662675	3.63949562248705e-15
DGCR6L	DGCR6L	0.999499132926928	3.91083852793503e-15
CECR5-AS1	CECR5-AS1	-0.928509315919424	4.35731406989498e-15
DGCR6	DGCR6	-0.945634558179743	1.74284609103318e-14
POM121L1P	POM121L1P	-0.331041390968537	3.53892870040088e-14
LOC388849	LOC388849	-1.10608572571115	7.49476646890281e-14
SLC25A17	SLC25A17	-0.806953065629048	1.73895914436762e-13
ASCC2	ASCC2	0.373485241241077	3.41732530515827e-13
SEC14L3	SEC14L3	-0.367470055981864	9.63150127144183e-13
SEC14L6	SEC14L6	0.980748989552559	2.29529025788835e-12
P2RX6P	P2RX6P	2.05576242560863	3.87766112166661e-12
XKR3	XKR3	0.77330058124401	7.18176918753155e-12
CCDC134	CCDC134	-0.929023705765466	1.39505221522264e-11
SNORD83A	SNORD83A	3.34789578441851	1.70999614026062e-11
LIMK2	LIMK2	-0.36782679294833	1.89190745832365e-11
SDF2L1	SDF2L1	-0.859138161837508	3.80607915055302e-11
AP1B1P1	AP1B1P1	-0.924565914572536	5.49121516589613e-11
RPL23AP82	RPL23AP82	-0.668652400082479	3.39770409781899e-09
BCRP2	BCRP2	-0.920237583228088	5.82831215227635e-09
TST	TST	0.444703379902829	8.89811567848178e-09
MTFP1	MTFP1	0.57566847608904	6.09971909977128e-08
THOC5	THOC5	-0.242570595378602	7.13962541163236e-08
WBP2NL	WBP2NL	0.331745249041818	7.87861256554679e-08
MCAT	MCAT	0.360413051022998	8.23786400150221e-08
MIR3198-1	MIR3198-1	-2.1206534691249	1.13781745684431e-07
GGT1	GGT1	0.213058010856234	1.24015785214037e-07
SPECC1L	SPECC1L	-0.17351266342616	1.24015785214037e-07
SELM	SELM	-0.776605016644404	1.65265324401357e-07
ST13P4	ST13P4	-1.83657957865989	2.23725564997533e-07
APOL1	APOL1	0.190879748736911	9.03163531868089e-07
CHEK2	CHEK2	0.251593892068164	1.46987031290747e-06
GGTLC2	GGTLC2	0.784729158216128	3.07670264720946e-06
MIR3619	MIR3619	-1.6238085090537	1.18686645202846e-05
DDT	DDT	-0.774492778452962	1.67220152755277e-05
BCL2L13	BCL2L13	0.0804700183456311	1.96242154808552e-05
GSTTP1	GSTTP1	-0.867098403060511	2.32990134881096e-05
SCO2	SCO2	-0.848319280971074	2.993379789345e-05
MIR3928	MIR3928	2.06254801208004	3.96781748971972e-05
MIR3909	MIR3909	-1.39870102770719	4.13372736769607e-05
RFPL1	RFPL1	-0.911125549653306	4.97997893928809e-05
EWSR1	EWSR1	0.173990127243167	0.000102917302064633
APOBEC3H	APOBEC3H	-0.342795773764448	0.000292961163717703
PRR5-ARHGAP8	PRR5-ARHGAP8	1.35332240568779	0.000328423001192627
RNU86	RNU86	-1.8396383462589	0.000342017974282423
MIR659	MIR659	1.2301212968309	0.00125381570423946
SNORD43	SNORD43	1.3211133589031	0.00153496623577568
XPNPEP3	XPNPEP3	-0.198773124520103	0.00277141162022349
ADORA2A	ADORA2A	-1.07931351354	0.00522467574081257
APOBEC3G	APOBEC3G	0.302305011194726	0.00645361546743077
FAM118A	FAM118A	-0.164038838878477	0.0227068150154832
GAS2L1	GAS2L1	0.173862360563742	0.025366286200337
MIR4534	MIR4534	-1.39759795059413	0.0320334397508667
ZNF70	ZNF70	0.198780863154703	0.0330725559969946
APOL2	APOL2	-0.174581902559483	0.0339124703301065
MED15	MED15	0.0950568251156587	0.0372340308261857
MIR4766	MIR4766	1.16003424735763	0.0372657955869281
MIR648	MIR648	0.807288661810381	0.0458086672478426
TRIOBP	TRIOBP	0.111848588514556	0.0463331815256235
RPS19BP1	RPS19BP1	0.346385857609168	0.0480016883170023
SGSM1	SGSM1	-0.0716161995327104	0.0492076259239018
CYTH4	CYTH4	-0.169030691164454	0.0587930398444527
LINC01310	LINC01310	0.163943376860692	0.0612430747954376
TOP3B	TOP3B	0.187533339043943	0.070831410544491
MEI1	MEI1	0.175919908108874	0.0721206078439895
MIR4764	MIR4764	-1.02797723636277	0.0742159560393142
APOBEC3A_B	APOBEC3A_B	1.55091208099989	0.0756255979949952
JOSD1	JOSD1	-0.158577263835323	0.106744321038852
ADM2	ADM2	-0.100132787850821	0.107504204098598
CYP2D7	CYP2D7	0.251221320000097	0.11219757965384
POLDIP3	POLDIP3	0.108438287997996	0.122575452045586
MYO18B	MYO18B	-0.0965636687267638	0.131623097063635
ARFGAP3	ARFGAP3	-0.123463833067738	0.13963977113385
TTLL12	TTLL12	-0.147637829991997	0.150647670120188
PMM1	PMM1	-0.242655427134814	0.156403604456772
PVALB	PVALB	-0.368683781035475	0.156403604456772
ACO2	ACO2	0.201177954532469	0.169388626952012
C22orf34	C22orf34	0.17541419170407	0.180526451986179
MIR650	MIR650	0.838018642826233	0.180768017383757
CHCHD10	CHCHD10	-0.268684848069393	0.182062366804837
MICALL1	MICALL1	0.127138748554725	0.198714569385021
SMARCB1	SMARCB1	0.144658585389847	0.204727233802701
ACR	ACR	-0.201280345058977	0.210164472256823
MIR4535	MIR4535	1.13547525238257	0.210164472256823
FAM227A	FAM227A	0.0769401602209407	0.218091680505218
HPS4	HPS4	-0.0458109655130995	0.221661246813212
USP18	USP18	0.195648846002828	0.221783815349451
GGTLC1	GGTLC1	2.66616286919777	0.222719609008686
RPL23AP7	RPL23AP7	-2.66049639232285	0.223844640879705
NDUFA6	NDUFA6	-0.235137366591453	0.223844640879705
RASL10A	RASL10A	-0.168646545265252	0.242864009276217
C22orf42	C22orf42	0.293151867201753	0.244477150035548
GTSE1	GTSE1	-0.115279086072266	0.252338014011004
GSC2	GSC2	-0.280895036506853	0.253184186961206
MICAL3	MICAL3	-0.0484093452663252	0.261202204071253
CSF2RB	CSF2RB	0.103397253669734	0.261202204071253
MIR33A	MIR33A	0.834147411425523	0.267072962099072
GCAT	GCAT	0.123852004135831	0.267336000272454
FOXRED2	FOXRED2	0.0877797210938068	0.267530387911277
SLC35E4	SLC35E4	0.129109547131725	0.267530387911277
CERK	CERK	0.0551398154728505	0.296057348350938
IGLL5	IGLL5	-0.155994408508689	0.297469464427925
NUP50-AS1	NUP50-AS1	-0.126680859202034	0.297989248824106
RAB36	RAB36	0.104772714273872	0.299323854921345
SGSM3	SGSM3	-0.119431071003263	0.329692839572236
MCM5	MCM5	-0.118313803052952	0.334955679188845
PLA2G3	PLA2G3	-0.12555396802547	0.335977079701201
PNPLA3	PNPLA3	0.110510976607937	0.338898858936643
ZDHHC8P1	ZDHHC8P1	0.128821161314332	0.342172322793707
SULT4A1	SULT4A1	0.135527467304027	0.342172322793707
IGLL3P	IGLL3P	0.24389050702086	0.354781434538228
FAM109B	FAM109B	-0.121489739615699	0.35929955815025
APOL4	APOL4	0.0733047827758317	0.370632224684218
IFT27	IFT27	0.101224274953853	0.372332361127077
YPEL1	YPEL1	0.102018597816488	0.377527935919297
MIR1281	MIR1281	0.860069661014574	0.377527935919297
TTC28	TTC28	0.0591629015688175	0.392176419760098
SRRD	SRRD	0.136388606679401	0.394781904471611
EIF3D	EIF3D	-0.128383790746066	0.404299727477123
NIPSNAP1	NIPSNAP1	-0.0689036853246785	0.404299727477123
LOC400927	LOC400927	-0.476893101823303	0.405943585353675
CCT8L2	CCT8L2	0.111763668974699	0.414905376650548
ISX	ISX	-0.0886906567784849	0.4235050941761
CES5AP1	CES5AP1	-0.193895478242124	0.426105269312431
MPPED1	MPPED1	0.107378320939535	0.426105269312431
BCRP3	BCRP3	0.151748874105268	0.436461995253147
TUBA8	TUBA8	0.076789478509977	0.447165158638496
BAIAP2L2	BAIAP2L2	-0.103590426905002	0.457785174109547
TSPO	TSPO	0.0932559524130037	0.489866319784049
MIR3200	MIR3200	0.532492697488666	0.489979005845961
CSDC2	CSDC2	0.108090349692144	0.489979005845961
LOC284865	LOC284865	0.100988644902049	0.493250966439387
POM121L9P	POM121L9P	-0.0745791014221508	0.504121247007261
SHISA8	SHISA8	0.121992706290884	0.504652163897506
NFAM1	NFAM1	-0.0658595311115035	0.54781641123536
OSM	OSM	-0.124565464111621	0.548238047388485
C22orf24	C22orf24	0.152260356266163	0.548238047388485
HIRA	HIRA	-0.0778865340529543	0.548238047388485
ARHGAP8	ARHGAP8	-0.497469617258493	0.549383298401522
GAL3ST1	GAL3ST1	-0.0947435327797225	0.55029020571824
DNAL4	DNAL4	0.116457573317515	0.556597567963477
CELSR1	CELSR1	-0.0384835713055095	0.558509026590281
ARVCF	ARVCF	0.0844293863582626	0.558509026590281
C22orf46	C22orf46	0.0416917897474853	0.564210264811027
MIEF1	MIEF1	-0.0515254055406485	0.564762758713087
SCUBE1	SCUBE1	-0.0754909894908693	0.564762758713087
UPB1	UPB1	-0.0900435686453101	0.576060210375923
LINC00899	LINC00899	-0.0923222809278787	0.576060210375923
ELFN2	ELFN2	-0.0486354221660447	0.585024623223682
MIR130B	MIR130B	0.598136339840366	0.590712716943237
PARVB	PARVB	-0.0538601399366455	0.59293460728418
RANGAP1	RANGAP1	-0.0643618022103769	0.59293460728418
XRCC6	XRCC6	0.0896713658386368	0.59293460728418
MIOX	MIOX	0.0576825711835335	0.59293460728418
APOBEC3D	APOBEC3D	0.0931637886358439	0.59293460728418
LINC00229	LINC00229	0.134105394016737	0.593073625174744
SERPIND1	SERPIND1	0.0775277737063723	0.597733631060977
TIMP3	TIMP3	-0.0504948112797318	0.598350509221876
POLR3H	POLR3H	0.0358895558669678	0.598854280374573
COMT	COMT	0.0517548915105159	0.598854280374573
IL2RB	IL2RB	-0.0568089559308342	0.601597941496739
CRYBB2	CRYBB2	0.139707706849579	0.610365358645535
RABL2A	RABL2A	-0.91246075721763	0.614451129217868
DDTL	DDTL	-0.111088443298504	0.615361865298828
KLHDC7B	KLHDC7B	-0.074014074217061	0.624696937573974
LOC100506472	LOC100506472	-0.0735352534860143	0.624696937573974
TEX33	TEX33	-0.0965688679788787	0.624696937573974
H1F0	H1F0	-0.0771138902447343	0.624696937573974
A4GALT	A4GALT	0.0493665147953298	0.624696937573974
PPARA	PPARA	-0.0253657087781991	0.624696937573974
ATF4	ATF4	0.0724827210050183	0.624696937573974
SLC16A8	SLC16A8	0.0783258517924285	0.637513413296403
TBC1D22A	TBC1D22A	0.0585942946858115	0.647269044627105
LDOC1L	LDOC1L	-0.0525217504959966	0.647269044627105
RASD2	RASD2	0.058550114859144	0.651471373387996
PI4KAP1	PI4KAP1	-0.0706290491277528	0.659052702323764
NEFH	NEFH	0.0581336639428978	0.659872436953484
SEPT5	SEPT5	-0.25508004000563	0.664554237045305
TPTEP1	TPTEP1	0.0879078744982322	0.664554237045305
LOC730668	LOC730668	0.0528814680891693	0.665668002270272
LARGE-AS1	LARGE-AS1	0.0553097887172768	0.672655723886616
TOP1P2	TOP1P2	0.0442525089413763	0.677666809928114
KIAA1656	KIAA1656	0.0417373632107146	0.701659927844626
MKL1	MKL1	0.0476239565069228	0.710515323673977
TMEM191C	TMEM191C	-0.13594146047774	0.710965973236566
KDELR3	KDELR3	-0.0528216751920437	0.710965973236566
CECR5	CECR5	-0.0621572199526279	0.712058221955747
RNU12	RNU12	-0.245383490949711	0.712058221955747
CENPM	CENPM	0.0617740144727441	0.713310119250741
RIMBP3	RIMBP3	0.0624587439528258	0.713310119250741
ZNF280A	ZNF280A	0.0431552555359842	0.713310119250741
LOC391322	LOC391322	-0.138452929053506	0.713310119250741
MRPL40	MRPL40	0.10247338359301	0.713310119250741
SMC1B	SMC1B	-0.0403391918958268	0.713310119250741
GTSE1-AS1	GTSE1-AS1	0.0757242139018979	0.713310119250741
LOC339666	LOC339666	-0.0847643934054166	0.713310119250741
PEX26	PEX26	0.0257099289453728	0.714133270372817
DRICH1	DRICH1	-0.0776174983385732	0.714133270372817
ATXN10	ATXN10	0.0347580792800695	0.714133270372817
TMEM211	TMEM211	0.133779617715363	0.719149215467827
CBX7	CBX7	0.0439878337554533	0.719149215467827
SERHL	SERHL	0.20314741123706	0.719149215467827
LOC100128531	LOC100128531	-0.0815727633345247	0.72027648792732
TRMU	TRMU	-0.0744776629362648	0.723839097079638
MAPK12	MAPK12	-0.077491154329794	0.72955668285619
TXN2	TXN2	-0.070107419570288	0.732521342644016
POTEH	POTEH	0.0906189741257792	0.732521342644016
ADRBK2	ADRBK2	-0.0291978760500034	0.740126339305049
MCHR1	MCHR1	0.0580694558566914	0.740490301930255
FLJ41941	FLJ41941	0.0488460113776898	0.758444176588997
CPT1B	CPT1B	-0.131852796086497	0.759503386349094
MTMR3	MTMR3	0.0166442352339932	0.759503386349094
BMS1P20	BMS1P20	-0.0508203994798534	0.759503386349094
GUCD1	GUCD1	-0.0537611142626032	0.763729841017313
POTEG	POTEG	0.790452297564506	0.763729841017313
TNFRSF13C	TNFRSF13C	-0.108812703871849	0.778098731429772
SYCE3	SYCE3	-0.119829683365025	0.77879717519913
BIK	BIK	0.0631952490200017	0.784094245757486
SBF1	SBF1	0.0256590974280714	0.784934932704564
HMOX1	HMOX1	0.0616901743397178	0.787750245357271
MIR3201	MIR3201	-0.26191085014654	0.788982982796853
SREBF2	SREBF2	-0.0276124885069927	0.796785943377227
CHKB-CPT1B	CHKB-CPT1B	0.231605682881948	0.799628664757902
HIC2	HIC2	0.0240311694181212	0.802379281334898
MIR1286	MIR1286	0.222683824883474	0.802379281334898
RNF215	RNF215	-0.0570174791740662	0.803919106841456
THAP7-AS1	THAP7-AS1	-0.0352263889160334	0.805528533173782
CSNK1E	CSNK1E	0.123464385515871	0.808718389140264
GRAP2	GRAP2	0.0590193355532089	0.814970481345689
TCN2	TCN2	0.0322227510587689	0.814970481345689
PKDREJ	PKDREJ	0.023683308143548	0.814970481345689
SNORD83B	SNORD83B	0.202082826557587	0.814970481345689
PITPNB	PITPNB	0.0642683196666679	0.814970481345689
HORMAD2	HORMAD2	-0.0522668133932364	0.815927815032671
CRYBB1	CRYBB1	-0.0934110116522374	0.815927815032671
GALR3	GALR3	0.0540892638315442	0.818160758158881
OSBP2	OSBP2	-0.0155823356215378	0.819516072170179
POLR2F	POLR2F	-0.0486366880451512	0.819516072170179
TMPRSS6	TMPRSS6	0.0452941584614858	0.819516072170179
LRRC74B	LRRC74B	-0.0234270423808864	0.819516072170179
ANKRD62P1-PARP4P3	ANKRD62P1-PARP4P3	-0.0479311720919162	0.821724681158397
TXNRD2	TXNRD2	0.0401915607456199	0.824221186328293
MORC2-AS1	MORC2-AS1	-0.0373803967686434	0.824221186328293
PDXP	PDXP	-0.0428419590363226	0.841413631934818
MIRLET7BHG	MIRLET7BHG	0.0261696395216024	0.846716208202231
SNRPD3	SNRPD3	0.0278148588058811	0.859457696857425
SCARF2	SCARF2	0.0193801846924152	0.859457696857425
RSPH14	RSPH14	-0.0401227650510728	0.859457696857425
INPP5J	INPP5J	0.03032555884158	0.859457696857425
DENND6B	DENND6B	-0.0423377814412998	0.864305123571976
PIM3	PIM3	0.0340729413685646	0.867313308022368
SMDT1	SMDT1	-0.0344066631325596	0.867313308022368
SH3BP1	SH3BP1	0.0294447597434996	0.867313308022368
MFNG	MFNG	0.0249609694075883	0.867313308022368
POM121L10P	POM121L10P	-0.0178921148420985	0.867313308022368
DGCR11	DGCR11	0.0337271393337698	0.867313308022368
VPREB1	VPREB1	-0.0517979766052652	0.867313308022368
GNAZ	GNAZ	-0.0320541435278965	0.86945658579949
MIR301B	MIR301B	0.175904313228594	0.879516017811437
MIF-AS1	MIF-AS1	0.0302186333502977	0.889000719022616
KIAA1644	KIAA1644	-0.016844451099402	0.889000719022616
EP300	EP300	0.0144547446686484	0.896709857602912
POM121L4P	POM121L4P	-0.0234996154518221	0.904559919019054
DGCR14	DGCR14	0.01665249034912	0.907621736291869
ZBED4	ZBED4	-0.0156916977050902	0.907917849086856
MIR548J	MIR548J	-0.100736534069177	0.913880326293494
TBC1D10A	TBC1D10A	0.015583200725823	0.923756136602961
GGT3P	GGT3P	-0.0335402429473237	0.924169765440561
DNAJB7	DNAJB7	-0.0188237229862942	0.924460511929494
UPK3A	UPK3A	0.0245162212203109	0.924460511929494
C1QTNF6	C1QTNF6	-0.0156732016686518	0.931531536677852
LINC00634	LINC00634	0.0289742475789599	0.939725315661769
CABP7	CABP7	-0.0152474634957413	0.941700255352515
ZC3H7B	ZC3H7B	-0.0126222175892716	0.950317226796698
CBX6	CBX6	0.0116995231355257	0.951166585965663
SUSD2	SUSD2	-0.0130691911891864	0.952811112293892
SSTR3	SSTR3	0.0104373367152162	0.953124821919926
NCAPH2	NCAPH2	0.00866006664289203	0.953742657749056
MIR4762	MIR4762	-0.0610024747797743	0.95534154395817
NOL12	NOL12	-0.0111139571455639	0.955719914060097
CCDC116	CCDC116	0.0122052036819486	0.957166177603383
LL22NC03-63E9.3	LL22NC03-63E9.3	-0.0101719107996968	0.959248130646877
GSTT1	GSTT1	-0.0169544768332328	0.96554767083491
CCDC117	CCDC117	-0.0102684425885576	0.96554767083491
PHF21B	PHF21B	-0.00506558050267479	0.966364416246634
RTN4R	RTN4R	-0.0109566192541654	0.966364416246634
RIBC2	RIBC2	0.0129155184952072	0.971476879090066
DGCR10	DGCR10	0.0140596595571545	0.971476879090066
OR11H1	OR11H1	-0.0147455132150213	0.97550556984462
NUP50	NUP50	0.00452247190116175	0.97550556984462
CRYBB3	CRYBB3	-0.0160720198819074	0.979946030570437
ZNF280B	ZNF280B	0.0050393883346986	0.979946030570437
MAPK11	MAPK11	0.00710250671485374	0.979946030570437
CECR7	CECR7	0.00681155173718604	0.979946030570437
ALG12	ALG12	-0.00641855859604397	0.979946030570437
TFIP11	TFIP11	-0.00410377203839251	0.979946030570437
LGALS2	LGALS2	-0.0123131316222415	0.980683928660607
LZTR1	LZTR1	-0.00504188350103547	0.980683928660607
DESI1	DESI1	0.0045902072903259	0.982909406072428
RANBP1	RANBP1	0.00915253851341018	0.985475800030767
PRR14L	PRR14L	-0.00211635252640429	0.987642934843546
PPM1F	PPM1F	0.00238439216057634	0.987642934843546
MIR1249	MIR1249	-0.0136213199529323	0.987642934843546
PHF5A	PHF5A	0.00425933888144076	0.987642934843546
SEC14L2	SEC14L2	-0.00162046478342225	0.987642934843546
APOBEC3C	APOBEC3C	0.00398358947659793	0.987642934843546
SERHL2	SERHL2	-0.00632081141394773	0.987642934843546
CACNG2	CACNG2	0.00224967777811006	0.987642934843546
LARGE	LARGE	-0.00143911368644196	0.990589325380953
MIR185	MIR185	0.00698000723339051	0.993817592188478
IGLL1	IGLL1	0.00112408313983988	0.996644778360113
DGCR9	DGCR9	-0.000616292427396332	0.996922943919322
POTEM	POTEM	0.0037189624567731	0.998178054741147
