# Supplementary material for: ARPIR: automatic RNA-Seq pipelines with interactive report
Source: BMC Bioinformatics. 2020 Dec 21;21(Suppl 19):574. doi: 10.1186/s12859-020-03846-2 (PMC7751108; doi:10.1186/s12859-020-03846-2)
Supplement: Supplementary file 9 — Additional file 9: Table S8. List of genes differentially expressed and relative Fold Changes identify by STAR-featureCounts-DESeq2 pipeline. [file 12859_2020_3846_MOESM9_ESM.csv]

	Gene	FoldChange	pValue
IL17RA	IL17RA	-1.93932319044523	0
PI4KA	PI4KA	1.91207489882463	0
KIAA1671	KIAA1671	-1.94892105335554	0
MN1	MN1	1.97231120899223	0
TUG1	TUG1	-2.05213005769373	0
RBFOX2	RBFOX2	0.986683708524697	0
APOL3	APOL3	-1.10064269574612	0
TMEM184B	TMEM184B	1.19060655888472	0
SUN2	SUN2	-1.49263911603636	0
CACNA1I	CACNA1I	-2.02524680446998	0
APOBEC3F	APOBEC3F	-1.85554610385228	3.60433621053388e-306
PICK1	PICK1	1.6325627147788	5.48423219511097e-295
MYH9	MYH9	1.54451954862397	6.92618400438126e-289
NF2	NF2	0.660055624388968	1.07815954712553e-285
TOB2	TOB2	2.02929060838863	2.83140282348725e-280
SEZ6L	SEZ6L	0.73588783960345	4.09106127797002e-259
TUBGCP6	TUBGCP6	1.55027715223018	8.86600926824501e-232
KCNJ4	KCNJ4	-1.82965543868405	1.53942304433228e-225
ST13	ST13	-1.97739710810271	7.69137203712435e-221
MIAT	MIAT	0.618044633165951	3.63026896358993e-214
POM121L8P	POM121L8P	-1.993646220645	9.83071718141421e-205
PACSIN2	PACSIN2	-1.18842117071919	2.76744385332965e-204
LMF2	LMF2	1.98272153132644	3.15878516094846e-199
IL17REL	IL17REL	-1.91472251354733	5.65576113349418e-199
ASPHD2	ASPHD2	1.89547661748954	1.14746104853788e-198
TTC28-AS1	TTC28-AS1	-1.39971054263948	2.2790682035475e-198
PISD	PISD	-2.09131593000617	3.15757123462881e-198
FAM83F	FAM83F	-2.21396149019292	1.4736625440995e-192
RRP7A	RRP7A	-1.54160906114628	1.5789450797813e-188
EFCAB6	EFCAB6	-1.25556348905033	4.86050928793718e-182
CECR6	CECR6	1.21107085821134	4.78889646381439e-178
RFPL1S	RFPL1S	1.63207078874516	3.73447310979224e-177
LINC00898	LINC00898	-1.59460240868511	5.0229898746339e-176
KLHL22	KLHL22	-1.60993528377986	6.07488696454503e-170
CRELD2	CRELD2	1.84480023122191	3.25049196464767e-166
NPTXR	NPTXR	-1.54433448153308	6.60965318160476e-166
TANGO2	TANGO2	2.00300730892429	3.54897881433985e-163
CECR1	CECR1	-1.27081171801622	2.51451010628994e-160
BCR	BCR	1.01123583975487	4.89443497531896e-160
P2RX6	P2RX6	-1.39942340484786	2.01871067938161e-159
CARD10	CARD10	1.6362320426194	5.32140359596987e-155
C22orf29	C22orf29	-1.53379301769134	9.15103131903013e-152
CLTCL1	CLTCL1	-1.01690719417134	6.45335502163686e-151
MORC2	MORC2	-1.48851089596655	6.87864323748185e-148
GRAMD4	GRAMD4	1.57722737224691	3.33303527560257e-146
WNT7B	WNT7B	-1.5564113443127	9.8711886632252e-146
LOC90834	LOC90834	1.84961084680693	1.01361268674145e-145
PNPLA5	PNPLA5	-1.42050123883062	4.80270242526384e-144
GSTTP2	GSTTP2	1.96837002058208	1.39083239988595e-140
SLC7A4	SLC7A4	2.01308767602716	6.64789188129405e-140
PRR5	PRR5	0.923542834340769	4.57762213272093e-139
SFI1	SFI1	-0.68742793976692	9.15125204860138e-135
SOX10	SOX10	-1.69333110865095	6.42365627380495e-134
MGAT3	MGAT3	1.01312030696586	2.72405872956038e-130
TOM1	TOM1	0.889910971178009	1.1052475870142e-127
SEPT5-GP1BB	SEPT5-GP1BB	1.93693365054389	7.48929173351978e-126
ANKRD54	ANKRD54	1.46396898462497	1.07583457811518e-123
LOC284933	LOC284933	-2.17599833209397	2.79935346938753e-123
ZNF74	ZNF74	0.71565380408313	1.0488635423697e-119
SELO	SELO	1.86514936228444	7.52350368940496e-118
PDGFB	PDGFB	-1.41018739479168	4.25312776476338e-115
DRG1	DRG1	1.99131111731102	4.99975293736041e-114
CECR2	CECR2	-1.03310859588265	2.37523972658415e-112
PIWIL3	PIWIL3	0.663454139294279	1.12405797903544e-110
TYMP	TYMP	-1.08848803641125	6.46226800239957e-109
RHBDD3	RHBDD3	-1.89803675969577	8.81784393251494e-109
EIF3L	EIF3L	1.3381779677811	1.52275279233321e-107
PRR34-AS1	PRR34-AS1	-2.03958334230978	3.0698994554272e-106
CYB5R3	CYB5R3	0.749950838167476	6.35062646134217e-106
SLC25A1	SLC25A1	0.867170817530018	9.0668681385114e-104
CHADL	CHADL	-1.56315800898125	7.47113419729203e-102
MLC1	MLC1	1.05931736991234	1.22885618447503e-101
RNF185	RNF185	-0.837233270805241	5.0031016568461e-99
PRR34	PRR34	1.85458223848862	4.25863582835473e-98
ENTHD1	ENTHD1	1.53014171893975	2.34635560577576e-96
CDC45	CDC45	1.26494848494139	1.36230136369094e-94
RTCB	RTCB	-1.68873036736076	2.50387449469237e-94
RRP7B	RRP7B	-1.94867794244829	3.00508503976438e-94
UBE2L3	UBE2L3	0.657855981621475	1.66907788646479e-93
TRABD	TRABD	-1.65530479308159	2.441261139926e-92
SLC25A18	SLC25A18	-1.57371981226217	1.39501391764937e-89
TBX1	TBX1	1.10691199116251	2.04613799258017e-86
ATP5L2	ATP5L2	-2.25984175062208	5.7149979371079e-86
APOL6	APOL6	0.590022978412324	1.38828372167349e-84
PPIL2	PPIL2	0.847364475823842	2.50077206445954e-81
DEPDC5	DEPDC5	0.553002018235864	3.49549500232457e-81
SLC5A4	SLC5A4	-1.61634077145049	5.03630670892658e-81
SEPT3	SEPT3	1.0672416008853	1.87630087087509e-80
FBXO7	FBXO7	1.0650883672411	2.52221765347081e-77
CLDN5	CLDN5	1.30616340012399	5.64786102365309e-76
RBX1	RBX1	2.07307446990719	5.64786102365309e-76
FBLN1	FBLN1	0.810954910460258	5.65364214879456e-76
TNRC6B	TNRC6B	-0.250631906661094	3.11004869595991e-75
UFD1L	UFD1L	-1.31699716142655	1.15080303386205e-74
MAPK8IP2	MAPK8IP2	1.03990921832441	1.44716867939315e-74
CECR3	CECR3	-1.72583370391391	2.34810712306441e-74
LRRC75B	LRRC75B	1.95743960067959	7.19998923384975e-73
TMEM191A	TMEM191A	-1.47257522645778	1.5190291408028e-72
EIF4ENIF1	EIF4ENIF1	-0.769960262761582	4.04148538207232e-72
SHANK3	SHANK3	-0.937848778572768	4.04148538207232e-72
KREMEN1	KREMEN1	-0.817697753256585	9.97313240941871e-72
LRP5L	LRP5L	0.944049170113143	1.55042180191089e-71
KCTD17	KCTD17	1.58602764564012	2.92870215319999e-71
PLXNB2	PLXNB2	1.04506783467845	2.98020883320498e-70
GAB4	GAB4	-1.48548672034218	5.04544795083179e-70
RABL2B	RABL2B	-0.667632786461573	1.76275078463074e-69
PATZ1	PATZ1	-0.795364305128709	1.45746737328341e-68
PRODH	PRODH	1.17753559787574	5.63526692687874e-68
CDPF1	CDPF1	-1.6169266757514	1.51849615582081e-67
DGCR2	DGCR2	-0.48121447956477	3.34428234737985e-67
TTC38	TTC38	1.01344995869834	2.72783635581425e-66
CRYBB2P1	CRYBB2P1	-1.36202641173993	1.51460562620488e-65
TMEM191B	TMEM191B	2.05459240281095	7.63895988886315e-65
ZNRF3	ZNRF3	-0.633190971841435	9.44127614092188e-65
TAB1	TAB1	0.889357586810492	9.57509158859614e-64
CRKL	CRKL	-1.07562168695877	1.3153717564204e-63
ADSL	ADSL	1.24785529522777	7.27905944320819e-63
ARSA	ARSA	0.528781781529483	1.64661504448891e-62
HDAC10	HDAC10	-1.09354434247179	5.49982576952455e-60
FBXW4P1	FBXW4P1	-1.40973580107174	9.52649491336595e-60
C22orf15	C22orf15	1.84816561407391	4.47331385174128e-59
THAP7	THAP7	1.30742689699732	7.46751054291668e-59
MAFF	MAFF	0.560399518731763	7.05679255037283e-58
SNAP29	SNAP29	1.04980324577091	2.46349784286611e-57
RAC2	RAC2	1.6252691593408	3.19308654986837e-55
SMTN	SMTN	-0.467846848965961	1.47627638179941e-54
TUBA3FP	TUBA3FP	-1.57058281197416	2.11771095980821e-54
SYN3	SYN3	0.640830411464089	1.77986416214819e-53
PI4KAP2	PI4KAP2	-1.69069955501149	2.83807859133243e-53
EMID1	EMID1	-1.02969348946386	3.45301799260233e-53
OGFRP1	OGFRP1	-1.65765779530829	3.65513849654292e-53
PANX2	PANX2	-0.606133415869397	3.93679172473075e-53
ODF3B	ODF3B	-1.65144355710446	6.56049871115412e-50
SLC2A11	SLC2A11	0.731620877245165	2.76760017999799e-49
GGA1	GGA1	0.588816749220128	7.27585021953797e-49
HSCB	HSCB	-1.7780415553579	3.00069151046903e-48
TRMT2A	TRMT2A	0.776163868419086	4.96060692749667e-48
MOV10L1	MOV10L1	-0.51669494831752	7.0830964992582e-47
LL22NC01-81G9.3	LL22NC01-81G9.3	1.60865850182038	1.05241959060394e-46
SEC14L4	SEC14L4	1.01130135638516	3.63751667620506e-45
GUSBP11	GUSBP11	1.02628280616008	5.96602553353293e-43
MB	MB	1.00353947331878	6.23697506277312e-43
GTPBP1	GTPBP1	0.846713457662267	8.84575134693241e-43
CDC42EP1	CDC42EP1	-1.02116967932248	5.28270697400035e-42
C22orf31	C22orf31	-1.42580731644842	1.27167606382622e-41
NAGA	NAGA	0.953251566054097	2.41042571695462e-41
LINC00895	LINC00895	1.65400561966716	5.63521173006874e-41
XBP1	XBP1	-0.953674905399285	3.69594011223905e-40
PRAME	PRAME	-0.602618078991721	1.59125076506544e-38
TTLL1	TTLL1	0.831896286912911	4.65595162431571e-38
TOMM22	TOMM22	1.00129461947506	1.3741326355557e-36
TCF20	TCF20	-0.496468656401884	2.60093123370643e-36
CCDC157	CCDC157	1.19029504873803	2.74135588195336e-36
PPP6R2	PPP6R2	0.323182502824246	1.02925498136362e-35
LOC100130899	LOC100130899	0.604965783117949	4.68646604003597e-35
APOBEC3B	APOBEC3B	1.19701673507168	8.02032164123066e-35
CABIN1	CABIN1	-0.382810962674218	1.36969736090959e-34
NCF4	NCF4	1.11656203800633	8.97929133808293e-34
UQCR10	UQCR10	-1.1565205749353	2.55661741111961e-33
DDX17	DDX17	-0.61296212458183	5.69760448479443e-33
RFPL2	RFPL2	-0.532173580805142	1.04973258051388e-32
RFPL3S	RFPL3S	1.28299662311769	1.21595392574774e-32
L3MBTL2	L3MBTL2	-0.944153399470654	2.60248769385514e-32
MAPK1	MAPK1	-0.680057735890167	1.36369121409267e-31
PES1	PES1	0.653479754461247	5.93752071602929e-31
DMC1	DMC1	-0.968402267537381	6.15496656534898e-31
MMP11	MMP11	-0.972845108000755	6.17984738916237e-31
BRD1	BRD1	-0.819661376036267	3.0385235717933e-30
HMGXB4	HMGXB4	0.647512840798826	4.11812350730791e-30
SF3A1	SF3A1	0.566505027605485	8.01502633916704e-30
LGALS1	LGALS1	1.68244574874759	8.28172538407986e-30
PIK3IP1	PIK3IP1	-0.591340030709025	1.59546789907843e-29
LINC00207	LINC00207	-0.995744375025404	2.44160927708896e-29
DERL3	DERL3	-0.57503554747117	7.7991426694887e-29
FAM19A5	FAM19A5	-0.686039119342973	1.04671041056897e-28
RGL4	RGL4	0.957891002626605	1.04938613566019e-28
SYNGR1	SYNGR1	0.665186392426351	1.81306173115155e-28
DUSP18	DUSP18	-0.99155290322289	3.41527005392994e-28
ZNRF3-AS1	ZNRF3-AS1	-0.941778630179797	5.77169067180605e-27
AIFM3	AIFM3	0.463980166226408	4.48266872532762e-26
GNB1L	GNB1L	-1.06316057831424	5.96545374417678e-26
BPIFC	BPIFC	1.05213692384759	7.0649422027204e-26
GATSL3	GATSL3	-1.05055932493879	2.89690438393105e-25
CBY1	CBY1	-1.01727262321129	4.66078624783599e-25
VPREB3	VPREB3	-1.62045481732808	8.43503023940216e-25
PARVG	PARVG	0.606785683006231	1.26362598358174e-24
EFCAB6-AS1	EFCAB6-AS1	0.955940722980454	1.39162665396721e-24
DGCR8	DGCR8	0.528887276017879	1.43621362706115e-24
RFPL3	RFPL3	-1.18015370137134	2.99001121479373e-24
SAMM50	SAMM50	1.01858707356639	4.85047921599766e-24
LINC00896	LINC00896	1.00705368216921	7.85353182160776e-24
AP1B1	AP1B1	0.427065391862968	1.996111565536e-23
APOL5	APOL5	1.08433047195958	2.20565153795267e-23
MPST	MPST	-0.802055131857693	2.33883335052845e-23
CHKB-AS1	CHKB-AS1	-1.51034965281722	2.33883335052845e-23
NHP2L1	NHP2L1	0.656988731163319	3.19231472388897e-23
ZDHHC8	ZDHHC8	-0.352320136752817	3.56491732215254e-23
SDC4P	SDC4P	1.82893505950404	4.38444000881705e-23
C22orf23	C22orf23	0.809818485358296	2.4270802080266e-21
DGCR5	DGCR5	0.439480659960448	3.4720212427561e-21
APOBEC3A	APOBEC3A	-0.91136564285217	6.74155226492475e-21
YWHAH	YWHAH	-0.837254237653985	7.45021647834211e-21
NDUFA6-AS1	NDUFA6-AS1	-1.08744096991638	2.57600730205328e-20
YDJC	YDJC	0.965437484868459	3.30010877524852e-20
KIAA0930	KIAA0930	-0.221785253259024	3.4321108568365e-20
ADORA2A-AS1	ADORA2A-AS1	-0.515348135153451	4.55946760808284e-19
LIF	LIF	0.412576756713241	8.05499021577012e-19
BID	BID	-0.334174568260435	9.37046576930932e-19
RPL3	RPL3	-0.890277534087021	3.82296727745187e-18
SLC5A1	SLC5A1	-0.277310534964293	4.63207099445717e-18
ATP6V1E1	ATP6V1E1	0.582020334951508	6.01922525336868e-18
HSFY1P1	HSFY1P1	-0.840752820290114	7.32619732814653e-18
C22orf39	C22orf39	0.617045096264177	1.48915631470613e-17
DGCR6L	DGCR6L	1.00917100458404	3.6492041099482e-17
GGT5	GGT5	0.462666031392823	5.00753683834693e-17
TEF	TEF	-0.375881466879308	8.22340939328955e-17
PLA2G6	PLA2G6	0.446997679625974	9.69038701221569e-17
CRYBA4	CRYBA4	1.08215607564026	1.99717518026527e-16
ZMAT5	ZMAT5	-0.875635808483819	1.60604760701181e-15
DGCR6	DGCR6	-0.936775903607379	1.71535131745672e-15
CECR5-AS1	CECR5-AS1	-0.919962837687858	2.95716688781495e-15
SEC14L6	SEC14L6	0.989662332422325	1.74163879001886e-14
SLC25A17	SLC25A17	-0.798048379763094	2.13492237964016e-14
TPST2	TPST2	-0.465627713403371	3.42322502572793e-14
LOC388849	LOC388849	-1.09759501001575	5.65467112657941e-14
ASCC2	ASCC2	0.382368056553937	1.00368756350233e-13
CCDC134	CCDC134	-0.919741215851035	2.33456731481358e-13
XKR3	XKR3	0.782530938667386	2.81082432742681e-13
POM121L1P	POM121L1P	-0.322034724074167	1.07799628177585e-12
LIMK2	LIMK2	-0.358952632896524	3.34757549667714e-12
P2RX6P	P2RX6P	2.07161943322338	5.06837206794212e-12
SEC14L3	SEC14L3	-0.358537966085403	9.01972143759993e-12
AP1B1P1	AP1B1P1	-0.915983628525878	1.28963187264478e-11
SDF2L1	SDF2L1	-0.850264551175129	1.31751946694353e-11
BCL2L13	BCL2L13	0.0895344857483267	4.94080386486609e-10
RPL23AP82	RPL23AP82	-0.659565420424336	8.96548473307172e-10
BCRP2	BCRP2	-0.911504825702513	2.09642862106166e-09
TST	TST	0.453743695011062	8.47677753234615e-09
GGT1	GGT1	0.222023928573754	8.61540119680223e-09
MTFP1	MTFP1	0.584866980185393	1.3286427029543e-08
APOL1	APOL1	0.199911942776668	1.68398884867522e-08
WBP2NL	WBP2NL	0.340956656067067	2.18819590273566e-08
MCAT	MCAT	0.369318245753112	5.07439831848163e-08
MIR3198-1	MIR3198-1	-2.12204805127472	5.91658194246369e-08
SELM	SELM	-0.767741021815137	7.9167420615808e-08
THOC5	THOC5	-0.233546651806599	8.47146257512445e-08
SPECC1L	SPECC1L	-0.164432006356249	1.74137735854201e-07
GGTLC2	GGTLC2	0.794467250596657	4.65065788034428e-07
ST13P4	ST13P4	-1.83582121481124	9.37302253041965e-07
CHEK2	CHEK2	0.260699540271075	1.24967246392878e-06
DDT	DDT	-0.766259570477829	9.53701556943681e-06
GSTTP1	GSTTP1	-0.858899546231356	1.93981596758058e-05
SCO2	SCO2	-0.840274300742344	2.23566804855642e-05
MIR3909	MIR3909	-1.39419147466806	2.96440168439706e-05
RFPL1	RFPL1	-0.903385733345402	4.2413475713961e-05
MIR3619	MIR3619	-1.62311151551638	4.93586258930205e-05
SNORD83A	SNORD83A	3.3824923315185	7.50552195639845e-05
EWSR1	EWSR1	0.183056191347799	7.96165924733241e-05
MIR3928	MIR3928	2.08871959107669	9.56886857870955e-05
APOBEC3H	APOBEC3H	-0.333567336332644	0.00022394835431942
RNU86	RNU86	-1.8441810623841	0.000479654589331314
PRR5-ARHGAP8	PRR5-ARHGAP8	1.3687551947858	0.000501706011523523
MIR659	MIR659	1.24477290867947	0.00201972854076913
SNORD43	SNORD43	1.33735754267842	0.00243650712210652
XPNPEP3	XPNPEP3	-0.189833651963373	0.00306200612653474
APOBEC3G	APOBEC3G	0.311421920784496	0.00523764079242834
ADORA2A	ADORA2A	-1.07462847878299	0.00740547113813276
MED15	MED15	0.104117400263556	0.016431653271687
TRIOBP	TRIOBP	0.120736241668437	0.0181142801453615
GAS2L1	GAS2L1	0.18275429351883	0.019372418907153
ZNF70	ZNF70	0.208012292519311	0.0218877639081214
MIR4766	MIR4766	1.17581314449833	0.0219721170455894
MIR648	MIR648	0.819643108317724	0.0278483486161742
RPS19BP1	RPS19BP1	0.355496885687786	0.0339684944972571
FAM118A	FAM118A	-0.154897835173661	0.0354231558277823
APOL2	APOL2	-0.165724914641124	0.0454042628143012
MIR4534	MIR4534	-1.40078546240405	0.0489319250667568
LINC01310	LINC01310	0.173054946894275	0.0500316567519081
TOP3B	TOP3B	0.19678082755948	0.054074690756136
MEI1	MEI1	0.184932130481171	0.0550250287973096
SGSM1	SGSM1	-0.0625619923706958	0.0732738248667963
CYP2D7	CYP2D7	0.260615647014698	0.0820332642252662
POLDIP3	POLDIP3	0.117559538655698	0.0951958308151887
CYTH4	CYTH4	-0.160016629766843	0.095819457254482
MIR4764	MIR4764	-1.02764092044862	0.103872837217188
ACO2	ACO2	0.21011487300225	0.120091358640591
PVALB	PVALB	-0.359361176342632	0.138649615016107
JOSD1	JOSD1	-0.14957021030846	0.143129189809455
PMM1	PMM1	-0.233604636388973	0.143808996787656
C22orf34	C22orf34	0.184605293677516	0.147067593163419
MICALL1	MICALL1	0.13647510328433	0.149859290763366
FAM227A	FAM227A	0.0860749092427948	0.157322136151157
ADM2	ADM2	-0.091003901859855	0.161258069347657
SMARCB1	SMARCB1	0.153915294732408	0.162151408772644
C22orf42	C22orf42	0.30316889940432	0.170935799164999
ARFGAP3	ARFGAP3	-0.114286316482368	0.175124945161932
USP18	USP18	0.204687199574509	0.176295469833415
FOXRED2	FOXRED2	0.0969818457089485	0.180657324692376
CERK	CERK	0.064228458157716	0.183818276393976
TTLL12	TTLL12	-0.138488328519829	0.184814205780814
CHCHD10	CHCHD10	-0.259657742976923	0.1872401278804
MYO18B	MYO18B	-0.0875753247739823	0.1872401278804
APOBEC3A_B	APOBEC3A_B	1.60041594935723	0.1872401278804
NDUFA6	NDUFA6	-0.225595222562599	0.200706026847711
CSF2RB	CSF2RB	0.112531959445153	0.211521681289764
ACR	ACR	-0.192700828035856	0.213981225744905
MIR650	MIR650	0.853505509309708	0.228010060389963
SLC35E4	SLC35E4	0.138144901404639	0.231084994412548
GCAT	GCAT	0.132854320270084	0.231778654308358
MIR4535	MIR4535	1.15903519183858	0.258843564546556
GSC2	GSC2	-0.27177275687664	0.26353817102731
RAB36	RAB36	0.113917394079416	0.27030474491554
ZDHHC8P1	ZDHHC8P1	0.13801765162754	0.279043926329545
RASL10A	RASL10A	-0.15955010211967	0.280845527811063
SULT4A1	SULT4A1	0.144445310439784	0.283809504456674
IFT27	IFT27	0.110378919374192	0.29236890487808
IGLL3P	IGLL3P	0.25280695501528	0.29237196261386
TTC28	TTC28	0.0681653768983903	0.29963632029194
PNPLA3	PNPLA3	0.119502229660208	0.29963632029194
IGLL5	IGLL5	-0.146705277894209	0.299953598086723
HPS4	HPS4	-0.0367865794209496	0.299953598086723
APOL4	APOL4	0.0823764778810543	0.312470063055002
MIR33A	MIR33A	0.85261967714673	0.314021994526617
YPEL1	YPEL1	0.110787668570507	0.32045473547833
GTSE1	GTSE1	-0.10635997220249	0.329543075952408
NUP50-AS1	NUP50-AS1	-0.117682831103748	0.339002448446687
SRRD	SRRD	0.145336294507337	0.357599537953353
CCT8L2	CCT8L2	0.120881564701186	0.362263797075153
MICAL3	MICAL3	-0.0394125947088128	0.370719359039402
PLA2G3	PLA2G3	-0.116641225154286	0.370719359039402
MPPED1	MPPED1	0.116446909528946	0.370719359039402
SGSM3	SGSM3	-0.11057461253013	0.373967382225302
MCM5	MCM5	-0.109098203691595	0.378616937593724
TUBA8	TUBA8	0.0858321102484016	0.394741689384207
FAM109B	FAM109B	-0.112305140450329	0.394741689384207
BCRP3	BCRP3	0.160903857814143	0.401040499819934
TSPO	TSPO	0.102498835738964	0.409880652435997
CES5AP1	CES5AP1	-0.184505399271889	0.416022236795458
CSDC2	CSDC2	0.117017756016851	0.416022236795458
LOC284865	LOC284865	0.109810071009214	0.424421970703069
C22orf46	C22orf46	0.0506737869406716	0.424421970703069
EIF3D	EIF3D	-0.119488727746622	0.434185115214741
SHISA8	SHISA8	0.131018961225817	0.446396509650636
C22orf24	C22orf24	0.161632122883218	0.447101775253767
POLR3H	POLR3H	0.0450002378311727	0.470281888986977
ARVCF	ARVCF	0.0935757175419101	0.47216234265531
LOC400927	LOC400927	-0.470582385196105	0.47216234265531
MIR1281	MIR1281	0.88264593594812	0.47216234265531
NIPSNAP1	NIPSNAP1	-0.0596982903430077	0.478573760492306
DNAL4	DNAL4	0.125308334437314	0.484948290179545
MIR3200	MIR3200	0.545884536317716	0.486668096507245
COMT	COMT	0.0609871058063011	0.500597395121598
ISX	ISX	-0.0794832305164912	0.500597395121598
BAIAP2L2	BAIAP2L2	-0.0945764000627247	0.504467226971589
MIOX	MIOX	0.0667722964743805	0.51833835997371
APOBEC3D	APOBEC3D	0.101919135540866	0.527187646387741
XRCC6	XRCC6	0.0988119520377005	0.527187646387741
OSM	OSM	-0.116168223901378	0.539356824882018
SERPIND1	SERPIND1	0.0867137108513693	0.540930834866467
LINC00229	LINC00229	0.143099203886033	0.545486298487806
A4GALT	A4GALT	0.0583453523714514	0.555439151594684
ATF4	ATF4	0.0817780077946502	0.568278928626812
MTMR3	MTMR3	0.0257725245209926	0.579255790308979
POM121L9P	POM121L9P	-0.0657606787668781	0.582177082496115
SLC16A8	SLC16A8	0.0876238071251064	0.583049879435516
CRYBB2	CRYBB2	0.149074868576425	0.589441375701971
TBC1D22A	TBC1D22A	0.0679116371496288	0.594722051696813
GAL3ST1	GAL3ST1	-0.0858497636511885	0.604571850793238
TPTEP1	TPTEP1	0.0970360053827773	0.607983850804136
PEX26	PEX26	0.0348092884492623	0.607983850804136
HIRA	HIRA	-0.069009291694595	0.607983850804136
MIR130B	MIR130B	0.612656667894712	0.607983850804136
UPB1	UPB1	-0.0807458586767765	0.607983850804136
TOP1P2	TOP1P2	0.0534935932533755	0.607983850804136
NEFH	NEFH	0.0670817448376055	0.607983850804136
NFAM1	NFAM1	-0.056572436010419	0.607983850804136
RASD2	RASD2	0.0676398228567588	0.609235991647975
LARGE-AS1	LARGE-AS1	0.0645946166714142	0.60942161051399
LOC730668	LOC730668	0.0618981673873731	0.60942161051399
SCUBE1	SCUBE1	-0.0664416042010398	0.623498107775662
KIAA1656	KIAA1656	0.0508231686187957	0.624435007943982
LINC00899	LINC00899	-0.0833032520852767	0.624435007943982
ZNF280A	ZNF280A	0.0524039538937806	0.63492787842599
ARHGAP8	ARHGAP8	-0.494241933580974	0.63492787842599
DDTL	DDTL	-0.102272033740069	0.641694168311247
TEX33	TEX33	-0.0873718146958079	0.641694168311247
MKL1	MKL1	0.0565180849868158	0.643086493674764
ATXN10	ATXN10	0.0438801150639346	0.651609410624689
CENPM	CENPM	0.0709117068763624	0.658069292643575
RIMBP3	RIMBP3	0.0716021686875625	0.658692236269019
RANGAP1	RANGAP1	-0.0551768453586976	0.662214128783595
GTSE1-AS1	GTSE1-AS1	0.0851199734608908	0.662214128783595
MRPL40	MRPL40	0.111505577159436	0.667371285390611
ELFN2	ELFN2	-0.0396969366914957	0.667371285390611
H1F0	H1F0	-0.0679263079168181	0.667371285390611
CBX7	CBX7	0.0531024313411736	0.667371285390611
MIEF1	MIEF1	-0.0425045127093846	0.667371285390611
PARVB	PARVB	-0.0448208537164155	0.667371285390611
KLHDC7B	KLHDC7B	-0.0646422694078593	0.667371285390611
LOC100506472	LOC100506472	-0.064320723455268	0.667949198489139
CELSR1	CELSR1	-0.029479102234011	0.685635396492979
POTEH	POTEH	0.0990730943306652	0.68691532430453
TMEM211	TMEM211	0.143097431760051	0.68691532430453
IL2RB	IL2RB	-0.047695956457921	0.68691532430453
MCHR1	MCHR1	0.0670827299354035	0.68691532430453
TIMP3	TIMP3	-0.0414244821016043	0.689915441354133
TMEM191C	TMEM191C	-0.126448525594611	0.700523510219761
SEPT5	SEPT5	-0.247111907767141	0.702155940999469
FLJ41941	FLJ41941	0.0579769831312227	0.709403825314607
SBF1	SBF1	0.0346852776342307	0.709403825314607
PI4KAP1	PI4KAP1	-0.0615892315925333	0.715128950123214
LOC391322	LOC391322	-0.129034167186624	0.715128950123214
LDOC1L	LDOC1L	-0.0436608786966387	0.716558013351718
SERHL	SERHL	0.212636159895736	0.723707840749797
RNU12	RNU12	-0.238701079575104	0.723707840749797
HIC2	HIC2	0.0331373380210384	0.729972209073805
LOC339666	LOC339666	-0.0758184523971608	0.73241487201671
HMOX1	HMOX1	0.0707636100067655	0.738330576469584
PKDREJ	PKDREJ	0.03273090842923	0.74666740049106
CECR5	CECR5	-0.0530299233625041	0.750415219749744
DRICH1	DRICH1	-0.0686881854316376	0.753533385557129
BIK	BIK	0.0722719060046691	0.754424312010975
TRMU	TRMU	-0.0654700704295013	0.754424312010975
MAPK12	MAPK12	-0.0680969940066943	0.754424312010975
LOC100128531	LOC100128531	-0.0727975088599219	0.762006397381055
TCN2	TCN2	0.0411146259585386	0.768041933692786
GRAP2	GRAP2	0.068396187960262	0.768041933692786
CPT1B	CPT1B	-0.123979802987064	0.768751643331433
RABL2A	RABL2A	-0.986290134169418	0.771226331787312
KDELR3	KDELR3	-0.0438082338029348	0.771226331787312
TMPRSS6	TMPRSS6	0.0547334266950802	0.771422677247207
TXN2	TXN2	-0.0611880390704115	0.773736356255962
PPARA	PPARA	-0.01638461769169	0.775607429776329
GALR3	GALR3	0.062880850221737	0.784177474000813
GGTLC1	GGTLC1	1.87400715504807	0.784575074171435
TXNRD2	TXNRD2	0.0493787793525393	0.784575074171435
SCARF2	SCARF2	0.0285448244488726	0.784575074171435
PITPNB	PITPNB	0.0735193350056304	0.784575074171435
SYCE3	SYCE3	-0.111907452093112	0.784575074171435
MIR1286	MIR1286	0.233891804336448	0.786202450759918
RPL23AP7	RPL23AP7	-1.84036018525581	0.786799568072143
MIRLET7BHG	MIRLET7BHG	0.0350520808050198	0.791139833932302
SMC1B	SMC1B	-0.0312913024291015	0.796175013655096
GUCD1	GUCD1	-0.044667052796444	0.799218826427584
CSNK1E	CSNK1E	0.132644960121314	0.799218826427584
SNRPD3	SNRPD3	0.0367579675300072	0.805944358216374
MIR3201	MIR3201	-0.255855419664973	0.805944358216374
BMS1P20	BMS1P20	-0.0417786391905001	0.808287185490199
MFNG	MFNG	0.0336382572800645	0.808438956671666
SNORD83B	SNORD83B	0.211038856661865	0.808850984571688
INPP5J	INPP5J	0.0393208463768664	0.811673070067308
PIM3	PIM3	0.043529908756135	0.813313576992725
CHKB-CPT1B	CHKB-CPT1B	0.24365534753405	0.813313576992725
EP300	EP300	0.0235046457107565	0.814976280684919
SH3BP1	SH3BP1	0.0384664879699603	0.818963524404165
RNF215	RNF215	-0.0479481082622346	0.819899451485268
DGCR11	DGCR11	0.0424731095541966	0.822874959143522
ADRBK2	ADRBK2	-0.020197530207227	0.83351623701901
HORMAD2	HORMAD2	-0.0438285633657845	0.844541437480491
MIF-AS1	MIF-AS1	0.0394552970405514	0.851117516991691
POLR2F	POLR2F	-0.0398356131156005	0.853042704955634
DGCR14	DGCR14	0.0257005008007443	0.85916944461494
ANKRD62P1-PARP4P3	ANKRD62P1-PARP4P3	-0.0384708900999103	0.868108226427153
TBC1D10A	TBC1D10A	0.0245499060568318	0.87376586718408
THAP7-AS1	THAP7-AS1	-0.0261622360794268	0.874776841345036
PDXP	PDXP	-0.0338050006105695	0.886569807489683
MORC2-AS1	MORC2-AS1	-0.0282391041020569	0.886753422136767
TNFRSF13C	TNFRSF13C	-0.0999112900770512	0.886753422136767
SREBF2	SREBF2	-0.0185791872344713	0.887004145891022
UPK3A	UPK3A	0.0335098454637339	0.889117434482343
NCAPH2	NCAPH2	0.0177378135683984	0.889117434482343
DENND6B	DENND6B	-0.033275117960777	0.897819648902151
POTEG	POTEG	0.908169949895517	0.898859926316532
OR11H2	OR11H2	0.976864861595855	0.898859926316532
CHEK2P2	CHEK2P2	-0.946688490046634	0.898859926316532
FLJ43681	FLJ43681	-0.946688490046634	0.898859926316532
PTK6	PTK6	-0.946688490046634	0.898859926316532
RIMBP3C	RIMBP3C	-0.946688490046634	0.898859926316532
MIR301B	MIR301B	0.188701013176793	0.898859926316532
VPREB1	VPREB1	-0.0423924067843787	0.898859926316532
RSPH14	RSPH14	-0.0312532925140138	0.898859926316532
CRYBB1	CRYBB1	-0.084174709627813	0.898859926316532
SSTR3	SSTR3	0.0194731811939184	0.898859926316532
CBX6	CBX6	0.0206465018174028	0.898859926316532
LINC00634	LINC00634	0.037379798167393	0.898859926316532
NUP50	NUP50	0.0134876099171333	0.898859926316532
LRRC74B	LRRC74B	-0.0143737612276462	0.902846277587122
CCDC116	CCDC116	0.0212237378116747	0.902846277587122
SMDT1	SMDT1	-0.0254010524428195	0.902846277587122
GNAZ	GNAZ	-0.0233369172810164	0.905062831726125
ZNF280B	ZNF280B	0.0142357472842805	0.914211895046718
MIR548J	MIR548J	-0.0910767677759294	0.933668233177405
PPM1F	PPM1F	0.0114371862719836	0.938168117313244
OSBP2	OSBP2	-0.00658852976649762	0.938168117313244
RIBC2	RIBC2	0.0216732932557666	0.938168117313244
DESI1	DESI1	0.01379585630316	0.939383382655988
DGCR10	DGCR10	0.0232440682394352	0.940413039923395
MAPK11	MAPK11	0.0160642171072211	0.940413039923395
CECR7	CECR7	0.0156402703833752	0.941428828142228
GGT3P	GGT3P	-0.0240330605027272	0.941860048662685
POM121L4P	POM121L4P	-0.0144817801127271	0.941860048662685
POM121L10P	POM121L10P	-0.00878865584015998	0.941860048662685
SEC14L2	SEC14L2	0.00759010246596885	0.941860048662685
PRR14L	PRR14L	0.00692627278444116	0.941860048662685
CACNG2	CACNG2	0.0113870201185714	0.941860048662685
KIAA1644	KIAA1644	-0.00808864268586111	0.956371249725665
LARGE	LARGE	0.00762429595412288	0.957112894465448
MIR4762	MIR4762	-0.0533932991973482	0.959988361629355
RANBP1	RANBP1	0.0173825520482866	0.965108071132828
DNAJB7	DNAJB7	-0.00987565428097392	0.965108071132828
ZBED4	ZBED4	-0.00693239935199704	0.965108071132828
PHF5A	PHF5A	0.0129942218331971	0.96583931047752
APOBEC3C	APOBEC3C	0.0127702810941712	0.966493229955962
DGCR9	DGCR9	0.00834022741252033	0.969478783823129
IGLL1	IGLL1	0.00973738836369523	0.969478783823129
PHF21B	PHF21B	0.00395225398275088	0.969478783823129
TFIP11	TFIP11	0.00482496213592037	0.971992779905118
C1QTNF6	C1QTNF6	-0.0062499805812768	0.971992779905118
CABP7	CABP7	-0.00626288696478511	0.975581538369198
GSTT1	GSTT1	-0.00805670188019727	0.983015126561503
LZTR1	LZTR1	0.00395775425250158	0.98779816391045
ZC3H7B	ZC3H7B	-0.00361781570987679	0.98779816391045
SUSD2	SUSD2	-0.00383413674186625	0.988267504237955
OR11H1	OR11H1	-0.00559786111872546	0.993084974148477
MIR185	MIR185	0.0160238898275682	0.993084974148477
RTN4R	RTN4R	-0.00182258990721881	0.993084974148477
LL22NC03-63E9.3	LL22NC03-63E9.3	-0.00102071889228142	0.993084974148477
CRYBB3	CRYBB3	-0.00756566171117906	0.993084974148477
CCDC117	CCDC117	-0.00139372046611172	0.993084974148477
LGALS2	LGALS2	-0.00360464207512021	0.993084974148477
NOL12	NOL12	-0.00218439899530282	0.993084974148477
SERHL2	SERHL2	0.00248501273938686	0.993084974148477
MIR1249	MIR1249	-0.00499448364808758	0.993084974148477
ALG12	ALG12	0.0026938653100756	0.993084974148477
POTEM	POTEM	0.0150921893822234	0.99704892107747
