# Supplementary material for: ARPIR: automatic RNA-Seq pipelines with interactive report
Source: BMC Bioinformatics. 2020 Dec 21;21(Suppl 19):574. doi: 10.1186/s12859-020-03846-2 (PMC7751108; doi:10.1186/s12859-020-03846-2)
Supplement: Supplementary file 10 — Additional file 10: Table S9. List of genes differentially expressed and relative Fold Changes identify by STAR-Cufflinks-cummeRbund pipeline. [file 12859_2020_3846_MOESM10_ESM.csv]

	Gene	FoldChange	pValue
XLOC_006508	ST13P4	-2.02537	4e-04
XLOC_006946	POTEG	Inf	1
XLOC_013644	RABL2A	-1.12073	1
XLOC_015893	TPTEP1	0.0353128	0.79915
XLOC_015894	HSFY1P1	-0.897661	5e-05
XLOC_015895	CECR7	-0.0215919	0.8501
XLOC_015896	IL17RA	-1.92773	5e-05
XLOC_015898	CECR5-AS1	-1.54682	5e-05
XLOC_015899	CECR2	-1.02602	5e-05
XLOC_015900	SLC25A18	-1.6394	5e-05
XLOC_015901	BCL2L13	0.0877295	5e-05
XLOC_015903	FLJ41941	0.0272532	0.81525
XLOC_015904	PEX26	0.0578156	0.5056
XLOC_015905	TUBA8	0.134178	0.1908
XLOC_015906	USP18	0.0931937	0.5162
XLOC_015907	DGCR6	-1.01285	5e-05
XLOC_015908	DGCR5	0.426594	5e-05
XLOC_015909	DGCR9	0.0285014	0.89725
XLOC_015910	DGCR10	-0.041718	0.9117
XLOC_015911	TSSK2	0.0376887	0.81105
XLOC_015913	MRPL40	0.029887	0.8679
XLOC_015914	CDC45	1.30827	5e-05
XLOC_015915	GP1BB	0.879848	5e-05
XLOC_015916	TBX1	0.985563	5e-05
XLOC_015917	COMT	0.925969	0.56185
XLOC_015918	TANGO2	1.97329	5e-05
XLOC_015919	MIR185	0.00494198	0.9712
XLOC_015920	DGCR8	-0.442286	0.3992
XLOC_015921	RANBP1	0.389087	0.15225
XLOC_015922	ZDHHC8	0.0714083	0.40095
XLOC_015923	LINC00896	1.02341	5e-05
XLOC_015924	TMEM191B	2.02234	5e-05
XLOC_015925	ZNF74	0.736012	5e-05
XLOC_015926	MED15	0.0644187	0.4527
XLOC_015927	POM121L4P	0.0252116	0.83635
XLOC_015928	TMEM191A	-1.42471	5e-05
XLOC_015929	SERPIND1	0.0287321	0.8296
XLOC_015930	SNAP29	1.05502	5e-05
XLOC_015931	CRKL	-1.04977	5e-05
XLOC_015933	AIFM3	0.458568	5e-05
XLOC_015934	LZTR1	0.0375278	0.7167
XLOC_015935	THAP7-AS1	-0.25395	0.12025
XLOC_015936	P2RX6	-1.37935	5e-05
XLOC_015937	LRRC74B	-0.019438	0.84185
XLOC_015938	BCRP2	-0.956094	5e-05
XLOC_015940	POM121L8P	-2.01553	5e-05
XLOC_015941	RIMBP3C	1.15654	5e-05
XLOC_015942	HIC2	-0.00373042	0.9669
XLOC_015943	TMEM191C	-0.131009	0.52805
XLOC_015944	UBE2L3	0.656649	5e-05
XLOC_015945	CCDC116	-0.0254248	0.825
XLOC_015946	SDF2L1	-0.774722	5e-05
XLOC_015947	MIR301B	0.841474	0.17475
XLOC_015948	MIR130B	0.299622	0.6338
XLOC_015949	PPIL2	0.723547	5e-05
XLOC_015950	VPREB1	-0.26298	0.16145
XLOC_015951	BMS1P20	-0.128216	0.3134
XLOC_015952	LL22NC03-63E9.3	0.016741	0.9389
XLOC_015953	GGTLC2	0.894725	5e-05
XLOC_015954	MIR650	1.36272	0.0353
XLOC_015956	IGLL5	-0.232366	0.07095
XLOC_015957	GNAZ	-0.0535116	0.70575
XLOC_015958	RAB36	0.128873	0.23645
XLOC_015959	BCR	0.959012	5e-05
XLOC_015960	FBXW4P1	-1.4394	5e-05
XLOC_015962	RGL4	0.950558	5e-05
XLOC_015963	C22orf15	1.90455	5e-05
XLOC_015964	MMP11	-1.06232	5e-05
XLOC_015965	SMARCB1	0.119981	0.495
XLOC_015966	SLC2A11	0.705733	5e-05
XLOC_015967	MIF	-1.08192	5e-05
XLOC_015968	DDTL	-0.266493	0.11565
XLOC_015969	GSTT2	0.00873594	0.97665
XLOC_015970	LOC391322	-0.269295	0.18425
XLOC_015971	CABIN1	-0.41237	5e-05
XLOC_015972	SUSD2	0.0293482	0.7828
XLOC_015973	POM121L9P	-0.0827117	0.42805
XLOC_015974	ADORA2A	-0.335221	5e-05
XLOC_015975	UPB1	-0.0911557	0.4714
XLOC_015976	SNRPD3	-0.0175697	0.90945
XLOC_015977	GGT1	0.240687	0.00825
XLOC_015978	BCRP3	0.251045	0.2925
XLOC_015979	TOP1P2	0.0281214	0.7641
XLOC_015980	SGSM1	-0.0608962	0.45535
XLOC_015981	KIAA1671	-1.96489	5e-05
XLOC_015982	CRYBB3	0.132754	0.45065
XLOC_015983	CRYBB2	0.16678	0.4129
XLOC_015984	IGLL3P	0.372734	0.05215
XLOC_015985	CRYBB2P1	-1.33797	5e-05
XLOC_015987	ADRBK2	0.00772667	0.93305
XLOC_015988	MYO18B	-0.0833201	0.37455
XLOC_015989	SEZ6L	0.734341	5e-05
XLOC_015990	ASPHD2	1.89307	5e-05
XLOC_015991	SRRD	0.206704	0.3553
XLOC_015992	CRYBA4	1.20656	5e-05
XLOC_015993	MIAT	0.626039	5e-05
XLOC_015995	TTC28-AS1	-0.376061	0.02055
XLOC_015996	MIR3199-2	-0.191298	0.81085
XLOC_015998	HSCB	-1.93153	5e-05
XLOC_015999	CCDC117	0.0236989	0.819
XLOC_016000	ZNRF3	-0.673185	5e-05
XLOC_016001	KREMEN1	-0.349432	3e-04
XLOC_016002	EMID1	-1.04943	5e-05
XLOC_016003	EWSR1	0.231997	0.01405
XLOC_016004	GAS2L1	0.213653	0.0345
XLOC_016005	RFPL1	-0.0553088	0.7417
XLOC_016006	NEFH	0.0200581	0.85235
XLOC_016007	NF2	0.527606	5e-05
XLOC_016008	CABP7	-0.207414	0.1434
XLOC_016009	UQCR10	-1.07134	5e-05
XLOC_016010	MTMR3	-0.0147971	0.624
XLOC_016012	HORMAD2	-0.0352086	0.85805
XLOC_016013	CCDC157	1.14157	5e-05
XLOC_016014	SEC14L2	0.017353	0.8664
XLOC_016015	MTFP1	0.459081	0.00015
XLOC_016016	TCN2	0.0138193	0.8961
XLOC_016017	SLC35E4	0.113627	0.31795
XLOC_016018	OSBP2	0.038672	0.6534
XLOC_016019	MIR3200	0.292563	0.86635
XLOC_016020	MORC2-AS1	0.0266474	0.89085
XLOC_016021	TUG1	-2.09551	5e-05
XLOC_016022	SMTN	-0.462866	5e-05
XLOC_016023	INPP5J	0.0837369	0.4865
XLOC_016024	RNF185	-0.830796	5e-05
XLOC_016025	LIMK2	-0.220335	0.01135
XLOC_016028	DRG1	1.97788	5e-05
XLOC_016029	SFI1	-0.710915	5e-05
XLOC_016030	DEPDC5	0.476447	5e-05
XLOC_016031	YWHAH	-0.819762	5e-05
XLOC_016032	SLC5A1	-0.290091	2e-04
XLOC_016033	AP1B1P1	-0.793586	5e-05
XLOC_016034	RFPL3	-0.699222	5e-05
XLOC_016035	LOC339666	-0.164903	0.2431
XLOC_016036	FBXO7	1.01572	5e-05
XLOC_016037	TIMP3	-0.040507	0.7994
XLOC_016038	LARGE-AS1	0.0384477	0.85195
XLOC_016039	ISX	-0.141356	0.1873
XLOC_016040	HMGXB4	0.622267	5e-05
XLOC_016041	TOM1	0.870036	5e-05
XLOC_016042	MIR3909	-1.3233	0.1001
XLOC_016043	HMOX1	-0.00782434	0.95255
XLOC_016044	MCM5	-0.0699201	0.54645
XLOC_016045	RASD2	-0.0302223	0.78505
XLOC_016046	APOL6	0.582062	5e-05
XLOC_016047	APOL5	1.05354	5e-05
XLOC_016048	APOL1	0.180099	0.01435
XLOC_016049	NCF4	1.13637	5e-05
XLOC_016050	CSF2RB	0.111438	0.27235
XLOC_016051	LL22NC01-81G9.3	1.71947	5e-05
XLOC_016052	MPST	-0.865042	5e-05
XLOC_016053	KCTD17	1.61662	5e-05
XLOC_016054	CYTH4	-0.223938	0.04185
XLOC_016055	CDC42EP1	-1.04402	5e-05
XLOC_016056	GGA1	0.597385	5e-05
XLOC_016057	SH3BP1	0.130138	0.26425
XLOC_016058	PDXP	-0.0734918	0.5613
XLOC_016059	LGALS1	1.80435	5e-05
XLOC_016060	NOL12	0.00933636	0.93075
XLOC_016061	TRIOBP	0.404529	0.00025
XLOC_016062	H1F0	-0.0806423	0.491
XLOC_016063	GCAT	0.0731154	0.51485
XLOC_016064	GALR3	0.0428911	0.7723
XLOC_016065	EIF3L	1.28368	5e-05
XLOC_016066	MICALL1	0.135912	0.1885
XLOC_016067	POLR2F	-0.00231424	0.9929
XLOC_016069	MIR4534	-1.06073	0.50635
XLOC_016070	PICK1	1.6152	5e-05
XLOC_016071	MAFF	0.575057	5e-05
XLOC_016072	KDELR3	-0.159475	0.48805
XLOC_016073	CBY1	-1.01917	5e-05
XLOC_016074	TOMM22	0.964129	5e-05
XLOC_016075	GTPBP1	0.873888	5e-05
XLOC_016076	APOBEC3A	0.380661	5e-05
XLOC_016077	APOBEC3C	-0.0233447	0.8829
XLOC_016078	APOBEC3D	-0.0147577	0.9095
XLOC_016079	APOBEC3F	-1.28445	5e-05
XLOC_016080	APOBEC3G	0.365829	0.0053
XLOC_016081	APOBEC3H	-0.318714	0.0112
XLOC_016082	SYNGR1	1.05212	5e-05
XLOC_016083	LOC100506472	0.284879	0.0025
XLOC_016084	MGAT3	1.02674	5e-05
XLOC_016085	MIEF1	-0.0366913	0.7068
XLOC_016086	ATF4	0.0300472	0.78665
XLOC_016087	CACNA1I	-2.02353	5e-05
XLOC_016088	GRAP2	0.103644	0.4503
XLOC_016089	FAM83F	-2.22223	5e-05
XLOC_016090	LOC100130899	0.683968	5e-05
XLOC_016091	TNRC6B	-0.239321	5e-05
XLOC_016092	ADSL	1.36891	5e-05
XLOC_016093	SGSM3	-0.111238	0.5205
XLOC_016095	MCHR1	-0.000884386	0.9935
XLOC_016096	XPNPEP3	-0.987741	5e-05
XLOC_016097	RBX1	2.14566	5e-05
XLOC_016098	MIR1281	0.696408	0.29275
XLOC_016099	EP300	-0.0131499	0.8917
XLOC_016100	L3MBTL2	-0.939435	5e-05
XLOC_016101	ZC3H7B	0.0401061	0.6819
XLOC_016102	TEF	-0.351369	5e-05
XLOC_016103	ACO2	0.181233	0.37925
XLOC_016104	CSDC2	0.0513257	0.65815
XLOC_016105	XRCC6	-0.0127646	0.91925
XLOC_016106	C22orf46	0.071468	0.39715
XLOC_016107	MEI1	0.198863	0.06155
XLOC_016108	CCDC134	-0.899385	5e-05
XLOC_016109	SREBF2	0.00881895	0.9291
XLOC_016110	MIR33A	1.37002	0.26585
XLOC_016111	LINC00634	-0.0753124	0.5933
XLOC_016112	SEPT3	1.33212	5e-05
XLOC_016113	WBP2NL	0.365537	5e-05
XLOC_016114	FAM109B	-0.100145	0.38995
XLOC_016115	SMDT1	0.0290928	0.8294
XLOC_016116	NDUFA6-AS1	-1.00284	5e-05
XLOC_016117	OGFRP1	-1.57175	5e-05
XLOC_016118	SERHL	-0.661619	0.02745
XLOC_016119	SERHL2	-0.801115	0.00155
XLOC_016120	RNU12	-0.336742	0.3602
XLOC_016121	LOC100506679	0.665719	0.04975
XLOC_016122	BIK	0.141231	0.3845
XLOC_016123	TSPO	0.0444273	0.7091
XLOC_016124	MPPED1	0.128895	0.27475
XLOC_016125	EFCAB6-AS1	0.920012	1e-04
XLOC_016126	PNPLA3	0.162595	0.15965
XLOC_016127	SAMM50	1.09921	5e-05
XLOC_016128	PARVB	-0.0698861	0.47895
XLOC_016129	PARVG	0.58399	5e-05
XLOC_016131	LINC00207	-1.06767	5e-05
XLOC_016132	ARHGAP8	0.929382	5e-05
XLOC_016133	NUP50	0.0317672	0.7316
XLOC_016134	UPK3A	-0.0509216	0.7248
XLOC_016135	FAM118A	-0.15672	0.11345
XLOC_016136	RIBC2	0.0431128	0.7659
XLOC_016137	FBLN1	0.836849	5e-05
XLOC_016138	ATXN10	0.027453	0.781
XLOC_016139	MIR4762	-0.0539503	0.96315
XLOC_016140	LOC730668	0.0361377	0.7287
XLOC_016141	PRR34-AS1	-2.04014	5e-05
XLOC_016142	MIR4763	-0.132456	0.73865
XLOC_016143	MIR3619	-2.29502	0.21855
XLOC_016144	PPARA	-0.0274564	0.7442
XLOC_016145	TTC38	0.980666	5e-05
XLOC_016146	GTSE1	-0.12725	0.25565
XLOC_016147	TRMU	-0.126919	0.32945
XLOC_016148	GRAMD4	1.5701	5e-05
XLOC_016149	TBC1D22A	0.0615104	0.54485
XLOC_016151	MIR3201	0.237426	0.61275
XLOC_016152	FAM19A5	-0.716555	5e-05
XLOC_016153	MIR4535	1.34426	0.0565
XLOC_016154	LINC01310	0.11364	0.27995
XLOC_016155	ZBED4	0.0370801	0.70145
XLOC_016156	CRELD2	1.90649	5e-05
XLOC_016157	PIM3	0.110798	0.3547
XLOC_016159	MOV10L1	-0.414067	5e-05
XLOC_016160	PANX2	-0.619489	5e-05
XLOC_016161	TRABD	-1.66681	5e-05
XLOC_016162	SELO	1.80747	5e-05
XLOC_016163	PPP6R2	0.297656	5e-05
XLOC_016164	ADM2	-0.0687146	0.45805
XLOC_016165	MIOX	0.0231442	0.81965
XLOC_016166	NCAPH2	-0.117899	0.15225
XLOC_016167	KLHDC7B	-0.0689941	0.5362
XLOC_016168	CHKB-AS1	-1.54584	5e-05
XLOC_016169	MAPK8IP2	1.00922	5e-05
XLOC_016170	SHANK3	-0.932813	5e-05
XLOC_016171	ACR	-0.184223	0.2016
XLOC_016172	RPL23AP82	-0.713078	0.0044
XLOC_016174	POTEH	0.00136361	0.9888
XLOC_016175	OR11H1	0.0350391	0.8525
XLOC_016176	CCT8L2	0.080857	0.51685
XLOC_016177	ANKRD62P1-PARP4P3	0.0174014	0.89585
XLOC_016178	XKR3	0.82289	5e-05
XLOC_016179	GAB4	-1.44407	5e-05
XLOC_016180	CECR6	1.3364	5e-05
XLOC_016181	CECR5	-0.0308018	0.8086
XLOC_016182	CECR1	-1.25857	5e-05
XLOC_016183	CECR3	-1.79258	5e-05
XLOC_016185	ATP6V1E1	0.588066	5e-05
XLOC_016186	BID	-0.322258	3e-04
XLOC_016187	MIR3198-1	-2.29667	0.0787
XLOC_016188	MICAL3	-0.065617	0.4887
XLOC_016189	MIR648	1.04969	0.24265
XLOC_016190	GGT3P	0.0788996	0.6567
XLOC_016191	PRODH	1.24358	5e-05
XLOC_016192	DGCR11	-0.422993	5e-05
XLOC_016193	DGCR14	0.0301467	0.78455
XLOC_016194	GSC2	-0.228117	0.28415
XLOC_016195	SLC25A1	0.886962	5e-05
XLOC_016196	CLTCL1	-0.998119	5e-05
XLOC_016197	HIRA	-0.0239038	0.8233
XLOC_016198	C22orf39	0.545961	5e-05
XLOC_016199	UFD1L	-1.36301	5e-05
XLOC_016200	CLDN5	1.54173	5e-05
XLOC_016201	LINC00895	1.48928	5e-05
XLOC_016202	C22orf29	-1.28521	5e-05
XLOC_016203	TXNRD2	0.141274	0.60255
XLOC_016204	ARVCF	0.0290244	0.8684
XLOC_016205	TRMT2A	0.752888	5e-05
XLOC_016207	LOC388849	-1.19168	5e-05
XLOC_016208	LOC284865	0.147996	0.21945
XLOC_016209	RTN4R	-0.0809534	0.53295
XLOC_016210	MIR1286	0.466495	0.59685
XLOC_016211	DGCR6L	0.853668	5e-05
XLOC_016212	PI4KAP1	-0.0696141	0.59465
XLOC_016213	RIMBP3	0.18193	0.1357
XLOC_016214	SCARF2	0.0693103	0.4646
XLOC_016215	KLHL22	-1.58858	5e-05
XLOC_016216	PI4KA	1.93668	5e-05
XLOC_016217	THAP7	1.37989	5e-05
XLOC_016218	TUBA3FP	-1.27465	5e-05
XLOC_016219	SLC7A4	2.04088	5e-05
XLOC_016221	P2RX6P	2.1369	5e-05
XLOC_016222	PI4KAP2	-1.76625	5e-05
XLOC_016224	YDJC	1.08119	5e-05
XLOC_016225	YPEL1	0.167662	0.322
XLOC_016226	MAPK1	-1.40027	5e-05
XLOC_016227	PPM1F	-0.055271	0.58995
XLOC_016228	TOP3B	0.125801	0.2648
XLOC_016229	ZNF280B	-0.0182226	0.8529
XLOC_016230	ZNF280A	0.0993722	0.29965
XLOC_016231	PRAME	-0.677895	5e-05
XLOC_016232	POM121L1P	-0.319696	0.00015
XLOC_016233	RSPH14	0.0639948	0.7899
XLOC_016234	CES5AP1	-0.178819	0.30875
XLOC_016235	ZDHHC8P1	0.209682	0.0722
XLOC_016237	IGLL1	0.0727734	0.5868
XLOC_016238	DRICH1	0.0708708	0.65825
XLOC_016239	GUSBP11	0.990978	5e-05
XLOC_016240	ZNF70	0.183176	0.08115
XLOC_016241	VPREB3	-1.57383	5e-05
XLOC_016242	CHCHD10	-0.321445	0.13985
XLOC_016243	DERL3	-0.464753	0.00015
XLOC_016244	MIF-AS1	-0.0447088	0.72925
XLOC_016245	GSTT2B	0.229478	0.29175
XLOC_016246	DDT	-0.667323	0.00025
XLOC_016247	GSTTP1	-0.946557	1e-04
XLOC_016248	GSTT1	-0.0710559	0.64715
XLOC_016249	GSTTP2	2.01405	5e-05
XLOC_016250	GGT5	0.424312	5e-05
XLOC_016251	ADORA2A-AS1	-0.221509	0.00385
XLOC_016252	GUCD1	-0.0481069	0.76665
XLOC_016253	LRRC75B	2.10664	5e-05
XLOC_016254	POM121L10P	-0.00630517	0.95055
XLOC_016255	PIWIL3	0.625816	5e-05
XLOC_016256	TMEM211	0.119743	0.6142
XLOC_016257	LOC100128531	-0.188624	0.5896
XLOC_016258	LRP5L	1.14547	5e-05
XLOC_016259	HPS4	-0.0324972	0.2143
XLOC_016260	TFIP11	-0.069281	0.5193
XLOC_016261	TPST2	-0.423575	5e-05
XLOC_016262	MIR548J	0.274423	0.7539
XLOC_016263	CRYBB1	-0.0930025	0.58515
XLOC_016264	MN1	1.97126	5e-05
XLOC_016265	PITPNB	-0.167789	0.34265
XLOC_016266	MIR3199-1	-1.17331	0.1032
XLOC_016267	TTC28	0.0243313	0.75595
XLOC_016268	CHEK2	0.318018	0.00065
XLOC_016269	XBP1	-0.911625	5e-05
XLOC_016270	ZNRF3-AS1	-0.973697	5e-05
XLOC_016271	C22orf31	-1.44301	5e-05
XLOC_016272	RHBDD3	-1.94138	5e-05
XLOC_016273	RASL10A	-0.245204	0.0837
XLOC_016274	AP1B1	0.442552	5e-05
XLOC_016275	MIR3653	-0.272659	0.8443
XLOC_016276	RFPL1S	1.22401	5e-05
XLOC_016277	THOC5	-0.251014	0.00385
XLOC_016278	NIPSNAP1	0.120833	0.2015
XLOC_016279	ZMAT5	-0.964003	5e-05
XLOC_016280	ASCC2	0.395109	5e-05
XLOC_016282	LIF	0.440399	5e-05
XLOC_016283	OSM	-0.232783	0.0665
XLOC_016284	GATSL3	-1.07118	5e-05
XLOC_016285	TBC1D10A	0.0549838	0.6073
XLOC_016286	SF3A1	0.536486	5e-05
XLOC_016287	KIAA1656	0.217344	0.0433
XLOC_016288	RNF215	-0.0762797	0.5442
XLOC_016289	SEC14L3	-0.416926	5e-05
XLOC_016290	SDC4P	1.61772	5e-05
XLOC_016291	SEC14L4	0.997309	5e-05
XLOC_016292	SEC14L6	0.919427	5e-05
XLOC_016293	GAL3ST1	-0.0529991	0.6841
XLOC_016294	PES1	0.575969	5e-05
XLOC_016295	DUSP18	-1.01131	5e-05
XLOC_016296	MORC2	-1.49825	5e-05
XLOC_016297	SELM	-0.741037	5e-05
XLOC_016298	PLA2G3	-0.192439	0.0956
XLOC_016299	MIR3928	2.69242	0.00695
XLOC_016300	PIK3IP1	-0.591595	5e-05
XLOC_016301	PATZ1	-0.77919	5e-05
XLOC_016302	EIF4ENIF1	-0.753669	5e-05
XLOC_016303	MIR7109	-2.06136	5e-05
XLOC_016304	PRR14L	-0.00631269	0.9438
XLOC_016305	C22orf24	0.151801	0.5031
XLOC_016306	C22orf42	0.0820952	0.6582
XLOC_016307	RFPL2	-0.363344	5e-05
XLOC_016308	SLC5A4	-1.55785	5e-05
XLOC_016309	RFPL3S	0.279185	0.0552
XLOC_016310	RTCB	-1.66265	5e-05
XLOC_016311	BPIFC	1.02467	5e-05
XLOC_016312	SYN3	0.557376	5e-05
XLOC_016313	LARGE	-0.051607	0.628
XLOC_016314	MIR4764	-0.687329	0.7293
XLOC_016317	MB	1.06699	5e-05
XLOC_016318	RBFOX2	0.978732	5e-05
XLOC_016319	APOL3	-0.876862	5e-05
XLOC_016320	APOL4	0.110394	0.2587
XLOC_016321	APOL2	-0.182126	0.0717
XLOC_016322	MYH9	1.52062	5e-05
XLOC_016324	TXN2	-0.154391	0.30375
XLOC_016325	FOXRED2	0.0963942	0.28515
XLOC_016326	EIF3D	-0.130115	0.31925
XLOC_016327	CACNG2	-0.0653654	0.5223
XLOC_016328	IFT27	-0.129767	0.2087
XLOC_016329	PVALB	-0.523002	0.01015
XLOC_016330	TEX33	-0.0730971	0.55735
XLOC_016331	TST	0.415166	0.0053
XLOC_016332	TMPRSS6	0.0422347	0.6957
XLOC_016333	IL2RB	-0.0211793	0.83565
XLOC_016334	C1QTNF6	-0.00152083	0.9898
XLOC_016335	SSTR3	0.0856511	0.41185
XLOC_016336	RAC2	1.69483	5e-05
XLOC_016337	ELFN2	-0.0502105	0.59025
XLOC_016339	MFNG	0.00498194	0.9605
XLOC_016340	CARD10	1.61322	5e-05
XLOC_016341	LGALS2	0.0838197	0.70135
XLOC_016343	ANKRD54	-2.569	0.07055
XLOC_016344	MIR659	1.08413	0.0071
XLOC_016345	C22orf23	0.884313	5e-05
XLOC_016346	SOX10	-1.68199	5e-05
XLOC_016347	SLC16A8	0.0848962	0.4865
XLOC_016348	BAIAP2L2	-0.223414	0.06705
XLOC_016349	PLA2G6	0.443634	5e-05
XLOC_016350	TMEM184B	1.16888	5e-05
XLOC_016351	CSNK1E	-0.213204	0.2549
XLOC_016352	KCNJ4	-1.83079	5e-05
XLOC_016353	DDX17	-0.59979	5e-05
XLOC_016354	DMC1	-0.95279	5e-05
XLOC_016355	FAM227A	0.108198	0.2292
XLOC_016356	JOSD1	-0.124211	0.24445
XLOC_016357	SUN2	-1.50374	5e-05
XLOC_016358	DNAL4	0.199697	0.15225
XLOC_016359	NPTXR	-1.47707	5e-05
XLOC_016360	CBX6	0.0454971	0.6733
XLOC_016362	CBX7	0.0804765	0.44285
XLOC_016363	PDGFB	-1.27104	5e-05
XLOC_016364	RPL3	-0.983289	5e-05
XLOC_016365	SNORD83B	0.342132	0.6772
XLOC_016366	SNORD83A	3.52913	0.0411
XLOC_016367	RNU86	-1.68997	0.0443
XLOC_016368	SNORD43	1.71772	0.06135
XLOC_016370	RPS19BP1	0.359434	0.03645
XLOC_016371	ENTHD1	1.49397	5e-05
XLOC_016372	MKL1	0.0926679	0.4751
XLOC_016373	SLC25A17	-0.789732	5e-05
XLOC_016374	MIR4766	1.12115	0.17775
XLOC_016375	ST13	-1.97686	5e-05
XLOC_016376	DNAJB7	-0.333692	0.0807
XLOC_016378	CHADL	-1.57709	5e-05
XLOC_016379	RANGAP1	-0.124202	0.22945
XLOC_016381	TOB2	1.95988	5e-05
XLOC_016382	PHF5A	-0.113135	0.4651
XLOC_016383	POLR3H	0.0665106	0.4746
XLOC_016384	PMM1	-0.291559	0.04405
XLOC_016385	DESI1	-0.0022057	0.98595
XLOC_016386	NHP2L1	0.764819	5e-05
XLOC_016387	SHISA8	0.205675	0.1509
XLOC_016389	TNFRSF13C	-0.102361	0.52025
XLOC_016390	CENPM	0.0392984	0.77305
XLOC_016391	NAGA	1.00786	5e-05
XLOC_016392	NDUFA6	-0.235459	0.1278
XLOC_016393	CYP2D6	0.118987	0.3151
XLOC_016394	CYP2D7	0.258627	0.077
XLOC_016395	TCF20	-0.497045	5e-05
XLOC_016397	NFAM1	-0.0436606	0.6597
XLOC_016398	RRP7A	-1.49314	5e-05
XLOC_016399	RRP7B	-1.79377	5e-05
XLOC_016400	POLDIP3	0.0885298	0.3588
XLOC_016401	CYB5R3	0.706529	5e-05
XLOC_016402	ATP5L2	-2.21115	5e-05
XLOC_016403	A4GALT	0.0450093	0.64325
XLOC_016404	ARFGAP3	-0.0628333	0.5323
XLOC_016405	PACSIN2	-1.19939	5e-05
XLOC_016406	TTLL1	0.864641	5e-05
XLOC_016407	MCAT	0.433894	5e-05
XLOC_016408	TTLL12	-0.14804	0.167
XLOC_016409	SCUBE1	-0.177099	0.09715
XLOC_016410	EFCAB6	-1.29369	5e-05
XLOC_016411	SULT4A1	0.172769	0.14225
XLOC_016412	PNPLA5	-1.37799	5e-05
XLOC_016413	KIAA1644	-0.024307	0.7929
XLOC_016414	LDOC1L	-0.0195924	0.8442
XLOC_016415	LINC00229	0.169595	0.3425
XLOC_016416	PHF21B	0.00409791	0.9617
XLOC_016417	NUP50-AS1	-0.189101	0.0992
XLOC_016418	KIAA0930	-0.226245	5e-05
XLOC_016419	MIR1249	0.0368388	0.95435
XLOC_016420	SMC1B	-0.0349605	0.7341
XLOC_016421	WNT7B	-1.57543	5e-05
XLOC_016422	LINC00899	-0.115667	0.3926
XLOC_016423	PRR34	1.77457	5e-05
XLOC_016424	CDPF1	-1.54148	5e-05
XLOC_016425	PKDREJ	0.0210966	0.82445
XLOC_016426	GTSE1-AS1	0.121679	0.36195
XLOC_016427	CELSR1	-0.0352463	0.6888
XLOC_016428	CERK	0.0968489	0.24365
XLOC_016431	LINC00898	-1.61129	5e-05
XLOC_016432	LOC284933	-2.13707	5e-05
XLOC_016433	C22orf34	0.218218	0.1145
XLOC_016435	BRD1	0.721697	5e-05
XLOC_016436	ALG12	0.100335	0.38935
XLOC_016437	IL17REL	-1.94705	5e-05
XLOC_016438	MLC1	0.988415	5e-05
XLOC_016439	TUBGCP6	1.54049	5e-05
XLOC_016440	HDAC10	-1.05156	5e-05
XLOC_016441	MAPK12	-0.12438	0.36155
XLOC_016442	MAPK11	0.059562	0.6169
XLOC_016443	PLXNB2	1.05763	5e-05
XLOC_016444	DENND6B	-0.00738811	0.95755
XLOC_016445	SBF1	0.025643	0.66115
XLOC_016446	LMF2	1.94636	5e-05
XLOC_016447	SCO2	-0.765715	5e-05
XLOC_016448	ODF3B	-1.7812	5e-05
XLOC_016449	SYCE3	-0.0254762	0.91
XLOC_016450	CHKB	0.294604	5e-05
XLOC_016451	ARSA	0.52357	5e-05
XLOC_016452	RABL2B	-0.690464	5e-05
